# Supplementary material for: Chemical reprogramming culture for the expansion of salivary gland epithelial basal progenitor cells
Source: Stem Cell Res Ther. 2025 Apr 18;16:187. doi: 10.1186/s13287-025-04295-5 (PMC12008940; doi:10.1186/s13287-025-04295-5)
Supplement: Supplementary file 3 — Supplementary material 3. [file 13287_2025_4295_MOESM3_ESM.xlsx]

## Sheet: Aditional file 3
	baseMean	log2FoldChange	pvalue	padj
DNALI1	95.797	0.563191	0.663968	1
TENT5A	2698.78	0.814028	0.316311	1
C2orf49	1617.47	0.0424834	0.813907	1
TMX1	5386.79	0.301464	0.238768	1
LOC101927550	93.3663	-0.00987032	0.979878	1
ZNF14	175.179	0.224239	0.486734	1
MGAT5B	45.3344	-2.06986	0.306653	1
KIF21A	3303.46	-0.695954	0.0203876	1
ZNF136	237.346	0.379252	0.11876	1
SNORD115-25	652.656	0.0755075	0.986923	1
CAPS	336.372	-0.758698	0.308317	1
A1BG-AS1	22.3418	-0.511256	0.53576	1
MRPS25	3726.06	-0.182192	0.676039	1
CCDC85C	7364.36	-0.335392	0.094335	1
BNC2-AS1	600.356	-3.49017	0.109809	1
CDR2	1560.42	-0.0937058	0.883484	1
BTN2A1	713.511	-0.617059	0.0616242	1
MIR548AH	368.488	-0.889808	0.496242	1
GDAP1	3429.9	-0.151267	0.851525	1
ATG9A	5443.7	-0.204246	0.600616	1
UAP1L1	541.341	-0.301783	0.564259	1
LOC101927636	110.192	-1.34448	0.692344	1
MSLN	1615.5	-0.478546	0.700842	1
LIME1	161.288	0.199099	0.609956	1
RSPH14	683.857	1.31601	0.632475	1
GAMT	904.453	-0.0904949	0.874908	1
TXNIP	8516.17	0.0958101	0.916915	1
HNRNPCL1	710.957	-0.289403	0.878344	1
OR4D2	4386.13	0.0204055	1	1
URM1	2363.33	0.0623434	0.902479	1
DUOX1	8048.81	-0.681151	0.365593	1
TCHP	1700.76	-0.478623	0.61548	1
MTF1	3615.57	0.032865	0.946815	1
TNFAIP8	2182.64	0.218042	0.796623	1
MMP24	24.2152	-1.24717	0.21668	1
FMR1NB	233.427	0.0945336	0.981479	1
CCDC159	1168.76	0.0449227	0.908934	1
OSGEPL1	840.673	0.0264325	0.947611	1
CRAMP1	5207.71	0.0771897	0.71436	1
CDO1	1410.59	1.71382	0.372237	1
CASP6	834.485	-0.0206526	0.980003	1
NISCH	6059.87	-0.654392	0.0697343	1
GGT1	989.356	-0.035603	0.950338	1
LINC00301	2705.83	0.00159347	1	1
EMB	2683.62	-0.0308389	0.972821	1
CCDC92	488.835	-0.7068	0.183078	1
PPP4R3B	4932.91	0.0409228	0.856243	1
MIR4508	1710.94	0.0208897	1	1
LINC02604	109.811	-0.1408	0.593226	1
LOC101241902	2560.22	0.00145676	0.997364	1
WWP1	4038.73	-0.0745884	0.756037	1
PSMA3	4335.11	0.194805	0.735387	1
SH2D3A	2415.89	-0.0543028	0.857772	1
OBP2B	2118.31	1.26924	0.686986	1
SOX12	968.15	-0.660006	0.260298	1
IFIH1	3529.19	0.753823	0.180696	1
SPNS3	486.791	-1.51326	0.532352	1
PCM1	5397.13	0.0937356	0.828518	1
SYS1	1769.69	0.198237	0.576049	1
LINC02487	85.8609	-3.32441	0.263879	1
NRL	26.4854	0.632697	0.179935	1
TMEM63A	1735.96	0.232829	0.157163	1
MEGF10	1536.35	0.725665	0.78131	1
CRBN	810.079	0.22768	0.616365	1
SIRT2	2988.73	-0.251196	0.57176	1
SLC25A26	2358.44	0.547562	0.0945161	1
TRIM38	2404.34	-0.00208621	0.996977	1
ANGPTL5	2969.73	0.0955635	0.980386	1
AKNA	404.695	-0.201606	0.764101	1
KLHL21	5817.31	0.0397184	0.774866	1
APOA4	91.9171	0.0774527	0.987472	1
RAB3D	4771.96	-0.452276	0.72983	1
EZHIP	778.622	-0.12878	0.956626	1
C2orf27B	141.277	-0.305144	0.850573	1
CDC45	1489.17	0.297352	0.815151	1
ZNF391	139.142	-0.125949	0.777965	1
LOC101927354	723.802	-0.558173	0.554269	1
RWDD4	1511.42	0.333202	0.420157	1
TBC1D27P	194.304	-0.0113653	0.992718	1
SLC37A1	851.554	0.0805077	0.905976	1
CHCHD6	44204	-0.0184182	0.969982	1
LINC02370	7225.51	-0.00448822	0.995536	1
CALR	64274	-0.16479	0.412466	1
PALLD	14863	-0.240228	0.331235	1
PDXK	8134.4	-0.230456	0.56828	1
PCYOX1	7825.2	-0.104471	0.866052	1
ZNF124	183.075	0.971501	0.142039	1
CEACAM4	6669.34	0.155165	0.962466	1
BAZ2A	10708.5	0.578731	0.548009	1
LINC01271	374.103	-1.35571	0.319113	1
SLC12A7	2114.91	0.339491	0.447968	1
SHISAL1	1748.49	-1.48232	5.4e-07	0.00154224
BMPR2	3826.22	-0.0655238	0.921195	1
IFNL1	1206.78	-0.073217	0.972769	1
YIPF5	2363.42	-0.0703867	0.606915	1
ZNF614	592.342	0.596252	0.399153	1
KLHL41	2473.72	-0.264861	0.870654	1
PTEN	4690.43	0.25163	0.521869	1
LEAP2	25.5316	0.542533	0.624698	1
SIRPG-AS1	24.2202	0.149135	0.970577	1
SNORD27	1174.04	0.0132686	0.984229	1
ARMT1	1832.74	0.213871	0.590824	1
OR10H5	36.4752	0.411135	0.90566	1
AMIGO1	140.596	0.386437	0.490347	1
ACTG2	63.0025	-3.33957	0.00023707	0.106163
LINC00690	551.875	-0.130801	0.956242	1
ARSJ	5562.04	0.0276378	0.965736	1
DSE	8615.78	-0.0517817	0.856962	1
DNAJC1	1228.53	-0.288837	0.132205	1
CCDC68	403.095	-0.0313897	0.952321	1
SAMD10	453.748	0.273833	0.421619	1
AMY2B	1380.77	0.0220477	0.974375	1
TGFBI	7360.27	-1.85134	0.0001	0.0622447
DICER1	8812.29	0.233229	0.339254	1
IPP	953.763	0.0982774	0.658513	1
SLC9A3R2	922.898	-0.45101	0.269324	1
HDDC2	2872.54	0.0373362	0.915568	1
PPP2R1A	17324.6	-0.239157	0.00384772	0.555775
SMYD4	1492.44	-0.0936212	0.645267	1
GPR108	3563.26	0.133849	0.715324	1
IKBKE	1709.13	0.588365	0.0571196	1
CISD3	1697.57	-0.250476	0.710635	1
TMEM161B-AS1	227.142	0.0889535	0.742469	1
BCL2L1	6256.72	-0.220057	0.248326	1
KATNA1	1319.7	-0.0631778	0.790609	1
ZNF705A	1021.6	0.0524977	0.995573	1
SLC15A3	24.3494	1.18632	0.0612449	1
C1orf116	16687.8	1.1119	0.570716	1
CFAP52	9362.41	-3.45875	0.0735918	1
ZNF708	235.915	0.300304	0.278895	1
TRPM8	181.776	0.0146685	1	1
GCSAM	230.714	0.487516	0.547383	1
PCDH11X	130.603	0.322538	0.91918	1
UGT1A1	74.2375	0.565132	0.660137	1
SIRT1	882.04	1.01703	0.282138	1
TMEM171	532.853	1.03829	0.133694	1
USP22	12982.7	-0.205576	0.545348	1
MAPK7	7910.6	-0.69162	0.126548	1
CYP4F12	1030.14	-0.916808	0.596912	1
ALPP	48.7238	-1.90648	0.343826	1
APBB1	60.892	-2.01127	0.000268348	0.109347
ARPC5L	2991.35	-0.0695576	0.67635	1
SIGLEC11	1773.85	-0.00257828	0.99669	1
TRNP1	188.561	-1.14834	0.0255635	1
MIR149	135.803	-1.48727	0.173583	1
KAT8	835.418	0.0725421	0.798982	1
PRH1	451.463	0.060073	0.848697	1
ENOSF1	3181.49	0.191411	0.732796	1
LOC105378098	2267.12	0.132789	0.969185	1
TMEM150C	2183.45	1.30487	0.219584	1
B3GALNT1	251.281	0.374621	0.656086	1
PRDM5	397.927	0.17858	0.781516	1
LINC00599	172.881	0.0682193	0.989877	1
RPL36A	8643.87	-0.296988	0.0226769	1
TDRD6	5299.68	0.571908	0.57481	1
CFAP410	287.546	-0.0319125	0.915762	1
MIR3680-2	211.987	-1.1724	0.369619	1
PROSER1	3092.24	-0.0745743	0.869714	1
CBWD5	2702.2	0.0465993	0.909664	1
PLEKHA4	1781.6	0.28877	0.435803	1
SCAPER	1600.04	0.663167	0.503508	1
SLC37A3	1935.45	0.201868	0.310515	1
DVL2	2901.89	-0.170972	0.51612	1
NOP10	3180.96	0.160678	0.528537	1
MIR183	1439.59	-0.0415608	0.982334	1
LOC100289561	39.3114	-0.0245587	0.966643	1
DDX47	2504.57	0.429686	0.281419	1
TCF25	4401.53	-0.0787305	0.648404	1
AFF4	14291.4	-0.0450672	0.905336	1
INMT-MINDY4	5782.72	0.0767329	0.986304	1
CLDN11	235.379	0.826019	0.662672	1
MED25	1546.41	0.330517	0.625402	1
MIR933	696.839	1.90673	0.20983	1
CNEP1R1	469.955	-0.350155	0.234752	1
MRPL10	2095.57	-0.0829955	0.642794	1
BAZ2B	3084.5	0.0488582	0.912703	1
TMC3-AS1	882.222	-3.77765	0.14138	1
TMEM179B	1253.12	0.0638203	0.802292	1
RPS7P5	583.822	0.0724815	0.987942	1
ZNF222	61.758	0.0466913	0.913617	1
LOC102724957	47.6798	0.11617	0.977719	1
MIR3064	173.478	0.222007	0.401279	1
KIAA1217	11331.7	-0.258249	0.563483	1
FAM162A	9538.15	-0.203807	0.718269	1
MIR4480	1627.46	0.262947	0.931367	1
FNDC10	247.974	0.386512	0.605917	1
GZMA	107.5	-0.297963	0.913745	1
H2AC13	19.4704	-0.172551	0.777888	1
LOC105371038	24.4492	-0.751079	0.639273	1
ADIRF	5565.28	-0.39897	0.53578	1
NEU3	6458.46	-0.557469	0.542839	1
SLC27A2	846.801	0.74901	0.41653	1
STAR	205.976	0.652368	0.370098	1
PPIP5K2	2219.64	0.125211	0.760629	1
UBE2F	3240.01	-0.0984845	0.4651	1
TIPARP-AS1	1246.97	0.0453219	0.929047	1
CNGB1	33.7902	-0.189788	0.843204	1
ZNF345	88.5685	0.310083	0.332372	1
OR4E1	77.3284	0.0119483	1	1
CLMP	8785.98	-0.565853	0.563433	1
MIR221	7957.28	-0.241898	0.614535	1
GOLGA7B	518.861	-0.285142	0.747339	1
LOC102725121	537.487	1.33401	0.329768	1
C11orf24	1666.48	-0.465009	0.550796	1
PPP1R32	1114.57	-0.955244	0.0437712	1
RGS10	999.973	0.404591	0.254645	1
TLR8	550.175	-1.82842	0.409292	1
CRYBB2P1	475.909	-0.38216	0.70685	1
NCMAP-DT	309.902	-0.252034	0.922681	1
GPR68	546.678	-0.247465	0.875024	1
LOC105372480	297.294	0.300764	0.0705131	1
HSPB3	42.2645	-0.781992	0.738907	1
REX1BD	758.113	-0.187177	0.681109	1
SOWAHC	6331.56	-0.0936082	0.602501	1
TICAM2	3017.22	0.596978	0.11243	1
NDUFAF6	679.36	-0.591356	0.420122	1
VOPP1	2917.08	0.261718	0.612332	1
ADAMTS1	9877.41	0.304469	0.636526	1
C5orf67	6571.63	0.378632	0.898035	1
SMIM12	2270.63	-0.314452	0.46804	1
FLT3LG	145.469	0.799335	0.178538	1
RBM48	652.286	-0.184968	0.141203	1
OLR1	539.448	0.754024	0.259459	1
TFCP2L1	8169.84	1.59681	0.000470518	0.16344
LOC101928837	26.3673	0.227073	0.677699	1
MGRN1	3760.4	0.0441253	0.880631	1
PLAC9	28.1156	-0.0336143	0.985655	1
MAP4K1	21.1874	0.181955	0.827033	1
TP53INP2	2246.48	-0.249927	0.844281	1
SLC7A11-AS1	74.4625	-0.967493	0.372445	1
ACSBG2	3211.34	0.481694	0.823445	1
DUSP6	4866.97	1.64223	0.160348	1
H1-6	28.4455	-1.51157	0.225042	1
TFAP2A-AS1	95180.6	0.281989	0.137556	1
FLNA	136342	-0.299323	0.391797	1
EXOSC2	1844.53	0.139266	0.886502	1
NDP	931.335	0.366733	0.902259	1
KRT16P2	1870.57	-0.205341	0.780655	1
OR51B5	1711.35	-0.00516879	0.995196	1
SUCLG1	3474.32	-0.165753	0.429821	1
MIR4722	101.599	-0.990421	0.184778	1
RGPD4	157.486	0.761695	0.362447	1
MIR892C	883.131	0.0518734	0.995937	1
COG8	2738.65	0.0800311	0.68838	1
NBAS	3815.06	0.130339	0.401813	1
COX15	4260.47	0.235131	0.131754	1
THUMPD1	3064.41	-0.0219571	0.953621	1
ABCC4	1095.78	-0.57052	0.39648	1
ZNF480	757.851	-0.0308173	0.961183	1
GPR6	39.666	0.855924	0.804024	1
ZNF253	68.6226	0.0162761	0.961089	1
PLAAT3	49.7428	-0.665268	0.476065	1
BTBD16	811.984	0.291815	0.780148	1
SPRED1	2294.88	0.662707	0.247771	1
PHLDA2	2263.79	0.480857	0.0530593	1
LCNL1	357.216	-2.02247	0.325484	1
LTO1	2416.69	-0.199536	0.244976	1
ATP6V1C1	3245.8	0.133638	0.74157	1
LINC01600	3031.41	1.02312	0.476881	1
KPNA4	5677.9	0.244603	0.644339	1
GOLGA6L1	1123.78	-2.01112	0.265565	1
PPARGC1B	2741.7	0.456304	0.344406	1
ERICH6B	280.829	0.448042	0.882287	1
IL27RA	491.932	-0.0754542	0.935695	1
RET	1469.65	-1.09818	0.177434	1
CCDC144NL-AS1	4384.32	2.06863	0.357369	1
PRDX6	7678.61	0.16074	0.73006	1
SNORA107	3872.37	0.151907	0.963457	1
MMP24OS	1471.81	-0.763417	0.226572	1
CNIH1	7387.11	0.442208	0.114187	1
TENM4	6821.25	0.823629	0.197242	1
MIR3116-2	32850.5	-0.0502012	0.979556	1
HNRNPR	12768.4	0.142342	0.783296	1
RPL7A	59198	0.11677	0.769033	1
ZNF311	94.6991	1.36214	0.18375	1
URB1-AS1	546.652	0.28746	0.517188	1
LINC02188	83.4004	0.703328	0.704724	1
SCRN2	711.348	-0.118449	0.679233	1
ELK1	2056.63	0.700266	0.137666	1
CAMK1D	1251.11	-0.506319	0.726919	1
PKD1L1	128.057	-0.631899	0.648647	1
ADD2	234.956	-0.509742	0.83003	1
MCM3AP-AS1	160.129	1.2967	0.556803	1
PTOV1-AS1	387.631	0.196819	0.749123	1
SLC35A2	1209.09	-0.0919764	0.830918	1
SLC26A11	3721.64	-0.64946	0.180913	1
ZFY-AS1	20.7799	-0.0341489	0.986865	1
SEPTIN11	6612.65	0.0891056	0.920833	1
RALY-AS1	295.507	-0.174021	0.785283	1
MPP3	336.146	0.282486	0.674915	1
SNORD114-2	52.7601	-0.189055	0.945595	1
SNORD4B	1169.43	0.319912	0.727271	1
ANKRD53	17.4979	-1.30226	0.484072	1
LOC286437	66.3543	-0.13068	0.781027	1
MASTL	1886.9	0.202751	0.695766	1
C6orf201	162.696	0.806668	0.455671	1
MICALL2	1745.83	0.174164	0.397914	1
LOC100996413	51.1188	-0.582104	0.849868	1
BATF2	33.3723	0.620769	0.647287	1
AGAP5	54.2728	-0.688984	0.472256	1
BPIFA1	191.82	2.07237	0.188924	1
SIM2	22.3305	3.1077	0.213482	1
SLC2A13	1101.58	0.545223	0.268938	1
LOC100130449	26.5973	-1.79182	0.306437	1
SPATA24	82.8205	-0.0688182	0.91349	1
DCAF16	5613.51	0.405446	0.351967	1
CDY2A	4346.66	-0.0228483	0.988307	1
OPTN	5185.51	-0.23999	0.760838	1
PPP1CA	8471.23	-0.0429856	0.747419	1
BZW1-AS1	2041.69	1.18728	0.357151	1
SNRK-AS1	5809.26	-0.532327	0.589729	1
ABLIM2	2212.25	-0.428154	0.761913	1
GUCA2A	25422.1	-0.110521	0.961509	1
PPRC1	4464.7	0.0776882	0.90245	1
RPL39	12133.9	-0.196923	0.393429	1
BRD4	4128.49	-0.227685	0.35143	1
FAT1	43599.2	-0.401673	0.236004	1
MRPL47	6275.45	0.145531	0.752653	1
MGAT4B	6494.43	-0.049471	0.826696	1
GOLGA6D	166.935	0.826431	0.790023	1
LINC01574	51.4702	0.328821	0.92291	1
GNB2	8561.28	0.444405	0.622853	1
AREL1	7917.43	-0.0158811	0.967933	1
SELENBP1	282.52	0.508357	0.641029	1
LOC100130691	118.373	0.720107	0.568587	1
CYCS	10343.2	-5.18e-05	0.999965	1
KNCN	229.724	0.137959	0.968834	1
ADAM23	55.9513	0.372743	0.903235	1
LINC02015	726.549	0.982769	0.296006	1
MYBPHL	8569.46	-0.867266	0.61386	1
DNAL4	401.845	-0.0301065	0.961892	1
LDB3	4174.74	-0.280791	0.637541	1
ZSWIM6	2674.99	0.273666	0.297836	1
RPL31	15648.1	0.104484	0.841095	1
LOC284581	1674.3	-0.203863	0.934671	1
TBC1D16	4433.78	-0.0297921	0.846972	1
KNL1	3457.78	0.0983625	0.91365	1
LINC02262	6058.25	-0.162972	0.946235	1
CYP4F35P	309.963	1.98846	0.0731077	1
UQCRFS1	6198.76	-0.100791	0.706385	1
TMEM88	5207.75	1.18688	0.225594	1
CCL14	541.305	-0.364462	0.890574	1
EIF5	12861.4	-0.0783946	0.875838	1
CMTM3	426.548	0.649459	0.535347	1
SHCBP1	1959.09	0.122093	0.868377	1
HLA-A	3054.39	0.125848	0.811905	1
AFAP1L1	1427.78	-0.658228	0.559066	1
DIS3L	1545.05	0.248168	0.771016	1
KCNA1	15873.1	-0.0401313	0.982686	1
ZNF526	16720.8	0.708164	0.437261	1
NPY4R2	22.7769	-0.952372	0.747222	1
MIR451B	760.23	-0.0486114	0.98026	1
ARPC2	26746.5	-0.259689	0.527412	1
IFITM3	9230.87	0.245115	0.587827	1
LINC00324	14.5978	0.758968	0.440615	1
NOL9	1865.19	-0.205172	0.784502	1
RETNLB	3805.79	-0.0710321	0.973289	1
SGCE	963.729	0.374785	0.568364	1
GTSF1	128.423	0.125148	0.97328	1
TTLL7	234.89	-0.319608	0.41284	1
GJB3	7049.7	-0.0330683	0.828652	1
MAB21L4	5547.55	0.035571	0.98081	1
PIFO	85.4077	0.107821	0.90727	1
WFDC3	251.381	2.1311	0.341475	1
CA2	6477.52	-0.470921	0.501316	1
KRTDAP	1720.57	-2.33455	0.434692	1
MLLT3	1925.02	0.243724	0.742082	1
OR6C74	1597.05	-0.0749929	0.972192	1
SPAG1	1064.33	-0.188822	0.817669	1
EXOSC3	1311.42	0.156183	0.864935	1
SYT12	2766.58	-0.751331	0.623274	1
POGK	2951.53	0.298354	0.408344	1
AMY1B	347.927	0.0397616	1	1
LOC105371814	73.7998	0.338063	0.232269	1
ANKRD13B	664.126	-0.0626645	0.9491	1
MIR4460	335.105	0.00123753	1	1
SNORA70C	1408.3	-0.0235003	0.988134	1
HTR6	326.346	2.33121	0.275577	1
ZNF324	1576.53	0.21674	0.256286	1
BPIFA3	25.211	-0.0780949	0.975564	1
TBC1D10B	2615.96	-0.376895	0.0581277	1
PLPP1	483.894	0.161716	0.856482	1
PDHX	3171.96	-0.218776	0.593517	1
DRC3	376.114	-0.171381	0.672339	1
CCNG2	1959.71	-0.733839	0.509496	1
MOSMO	1609.87	-0.109375	0.695604	1
LMBR1	2208.83	-1.2224	0.499591	1
LINC01854	37.9262	-0.148727	0.957233	1
FAM197Y8	1211.8	0.0520389	0.995806	1
DOCK2	4320.76	-0.4828	0.550839	1
KLRA1P	257.31	-0.036399	0.926312	1
USP12-AS1	6618.57	-0.0400761	0.982717	1
ABCB6	1760.88	-0.700233	0.183543	1
ARHGEF4	6916.22	-0.534405	0.569077	1
USP43	392.024	0.227504	0.649709	1
CCT8	12409.6	0.17815	0.807365	1
LGALS4	341.367	-1.70689	0.159774	1
BAGE5	1237.75	-0.0403598	0.982724	1
CSN3	23.8507	0.0284997	1	1
LOC389906	5253.42	0.0982025	0.777187	1
MRPL17	1862.57	0.0195989	0.981594	1
ESR2	882.29	-0.339886	0.346551	1
COLGALT1	9231.19	-0.714112	0.385174	1
ZCRB1	2362.56	-0.0319777	0.864973	1
SERPINB2	5171.44	-0.45071	0.744403	1
ZNF281	3193.13	0.214698	0.605843	1
ZNF148	2848.08	0.251468	0.396672	1
SMIM38	5159.9	-1.25631	0.380386	1
SMC5	3279.28	0.223457	0.667903	1
JPT2	11248.9	0.27768	0.14795	1
LINC00239	1197.38	0.249543	0.870144	1
SHISAL2A	400.237	0.139088	0.967971	1
LOC729218	491.7	-0.743077	0.24117	1
FAM104A	2338.13	-0.295659	0.0887698	1
CUTC	4718.29	0.186135	0.550117	1
ZNF440	2961.8	0.429331	0.287739	1
CSNK1D	16810.2	-0.1817	0.573367	1
MIR3168	2294.34	0.0200951	1	1
ZNF24	4692.88	0.298716	0.103664	1
ADAM9	13555.6	0.832579	0.355995	1
SLC35A4	4894.92	-0.0228243	0.911086	1
LINC00339	19217.7	0.196941	0.659924	1
PKDREJ	196.396	-0.32087	0.329442	1
SNORD114-11	2381.48	0.234654	0.939399	1
APLP2	35742.5	-0.187506	0.292733	1
PSTPIP1	160.101	-0.247111	0.846878	1
TTLL6	136.552	0.0445522	1	1
CDK20	164.195	-0.17513	0.371521	1
WFS1	3389.21	-0.127219	0.801993	1
GPR183	1622.88	0.873613	0.525297	1
WDR63	148.126	-0.79529	0.24344	1
RRN3P2	50.7113	0.165389	0.847743	1
TYK2	3255	-0.169823	0.537051	1
CLASP2	3034.03	0.261299	0.665286	1
SLC6A17	56.9944	-2.05441	0.124983	1
OR6J1	605.275	-2.46278	0.399426	1
CRISP2	44037.5	-1.96265	0.339519	1
ELF5	6219.24	-1.31409	0.611916	1
JMJD7	1316.22	-0.545427	0.559116	1
TMEM26	906.945	-0.291983	0.910022	1
S100A6	48084.8	-0.1798	0.393552	1
UBAP2L	10916.5	0.0346764	0.943465	1
CALY	287.827	0.240731	0.939375	1
PIK3R3	1254.81	0.147176	0.824265	1
SYCE1L	472.917	0.0459515	0.947798	1
KLK12	675.157	-0.50658	0.850732	1
SCART1	73.9465	-0.494472	0.0823963	1
ZNF304	1454.71	0.128203	0.0778587	1
ZNF137P	60.5134	-0.353356	0.713514	1
MRPL22	2417.52	0.309887	0.262611	1
PABPC3	20.0462	-0.490837	0.584693	1
HBP1	2392.66	-1.1966	0.406721	1
SBK3	216.458	-0.221533	0.931916	1
EEF2KMT	4994.99	-0.171624	0.861397	1
LOC400684	3309.74	-0.0400259	0.977078	1
FAM168B	9947.45	0.0610497	0.868268	1
SRPK1	7768.77	0.444512	0.218507	1
MIR3657	2020.24	-0.0568413	0.9494	1
DCP1A	4590.59	0.2607	0.00980776	0.876978
USP8	3870.7	0.0334862	0.850239	1
PHKB	4586.42	-0.100559	0.838926	1
GABRB1	964.869	0.255703	0.933718	1
SNORD157	52.2135	0.256019	0.730129	1
RNF169	4307.73	-0.10163	0.700814	1
LOC102723753	33.8129	0.140911	0.834842	1
UBE2N	4272.45	0.291583	0.624223	1
OR2D3	4794.22	-0.0580755	0.977184	1
OR4C5	147.976	-0.0590925	0.977998	1
RBBP8	8438.22	0.569557	0.537554	1
ZNF449	167.276	-0.294133	0.458744	1
TUNAR	1374.17	0.0167292	1	1
STARD3NL	1745.77	0.342438	0.572395	1
UNC5B	9498.33	-0.478959	0.312334	1
MAP3K2	3120.29	-0.0797577	0.83983	1
MIR5696	26.9452	-0.0934487	0.971735	1
MTFP1	1611.88	0.368827	0.573496	1
PAM	6086.66	-0.738068	0.412276	1
RNA5-8SN4	1161.76	-0.203037	0.487782	1
OR2AK2	1086.47	-0.0306079	0.985821	1
LOC105371046	8150.19	-0.101891	0.913833	1
DCD	131.947	0.0283029	1	1
SREK1IP1	3106.71	0.155115	0.47829	1
LNPK	2732.5	-0.200776	0.386528	1
CAPZA1	15105.6	0.0343851	0.638935	1
ZNF764	1454.55	0.209446	0.210626	1
BLZF1	1438.39	0.190765	0.27014	1
SSX2IP	2075.25	0.17517	0.719742	1
ARRB2	1019.92	0.140854	0.796086	1
GTF2IP4	2584.67	-0.276862	0.647418	1
TTC7B	434.556	-0.616527	0.123488	1
MTERF3	6384.6	0.243032	0.713264	1
MIR1908	42.7058	0.797977	0.504228	1
ZFAT-AS1	674.376	-1.78777	0.4266	1
KIAA0930	10777.2	0.0750344	0.83101	1
KCND1	6740.36	0.0372624	0.896212	1
MSH3	1829.62	-0.0267942	0.914794	1
CFAP57	18.7641	-1.21623	0.675256	1
WNT8B	1057.82	-3.20474	0.373582	1
ARHGEF12	17479.7	0.0260546	0.969214	1
TSSC4	2171.48	0.196856	0.580775	1
BCL11B	2167.22	-0.514079	0.562744	1
IQSEC2	1636.42	-0.127843	0.806829	1
ZNF687	2407.74	0.0112761	0.9666	1
PLK4	1887.79	0.105204	0.869122	1
HLA-DQB1-AS1	25.4886	-0.84837	0.799059	1
CRYZL2P-SEC16B	42.8508	0.14479	0.894713	1
MYADM	124.441	1.58518	0.196515	1
LINC01282	29.1841	0.381791	0.914254	1
UBE2D3-AS1	2069.14	-0.234068	0.486093	1
CNDP1	3250.86	1.83748	0.325049	1
LINC02585	7125.85	-0.192433	0.913496	1
NSUN7	83.4656	-0.147369	0.85137	1
LRFN2	1460.51	1.11797	0.0372889	1
SEC11A	4737.65	-0.00984067	0.920261	1
SH3BP1	7134.37	-0.113633	0.170801	1
GPC1	13385.7	-0.229	0.185623	1
MATN3	26.1045	-0.131176	0.889451	1
TP73	2220.36	-0.251015	0.562474	1
LCMT1	841.92	0.721474	0.464512	1
TFCP2	2070.41	0.1374	0.456533	1
CDAN1	2983.38	-0.618778	0.242032	1
MIR424	4713.85	-0.175634	0.851134	1
ABHD16B	189.285	-0.181045	0.784276	1
SYCP2L	651.656	-4.00434	0.266161	1
LOC643339	153.905	-0.0116049	0.992689	1
NPIPB15	1667.2	-0.214541	0.579643	1
COPG1	7961.17	-0.157857	0.0358683	1
SMAP1	1346.14	-0.128294	0.74468	1
LINC00863	211.044	-0.0748793	0.888375	1
KNTC1	4177.65	0.250723	0.496526	1
CREB3	1364.49	-0.248161	0.53251	1
TMEM88B	1493.51	-1.82878	0.406413	1
OR2A1-AS1	7040.02	0.108786	0.952752	1
ZMIZ2	2524.19	-0.21074	0.51584	1
CCSER2	3291.21	0.25709	0.611105	1
LUZP1	11460.5	0.400189	0.134215	1
TGFBR3	363.449	-0.194544	0.849494	1
BDH1	2024.21	-0.370041	0.606577	1
MAGEB18	765.835	0.305102	0.919828	1
GTPBP3	872.719	-0.137829	0.848231	1
AGA	1107.43	0.144753	0.855776	1
LINC00689	8897.97	-0.0702698	0.973482	1
MIR3194	3011.92	-0.280013	0.912784	1
MIR500B	578.369	0.442665	0.72195	1
ZNF709	340.069	-0.65527	0.31677	1
OAZ1	16933.3	-0.124816	0.619769	1
TSIX	2482.88	0.602666	0.147723	1
CCDC91	1511.92	0.547585	0.180095	1
RPUSD2	808.914	-0.250629	0.68833	1
LINC01063	39.7102	-3.42674	0.110418	1
TMC6	824.838	-0.0245389	0.971383	1
LINC01004	195.455	1.45293	0.200239	1
LOC105373311	314.351	-0.0630866	0.945357	1
MMP11	1171.54	0.0111256	0.981293	1
FOXL1	39.1053	0.374402	0.636305	1
COMTD1	660.484	-0.113083	0.775591	1
SLC25A30	4372.02	0.130326	0.806281	1
LINC01219	2788.45	0.547247	0.680541	1
SDHC	5830.88	0.24868	0.294392	1
RGN	806.648	-0.504978	0.833827	1
DNAJC7	4730.54	0.374104	0.579438	1
KIAA0895L	1871.75	-0.528386	0.00315853	0.696971
DIS3L2	1248.96	-0.515279	0.383289	1
AGBL5-AS1	951.285	-0.0460257	0.981009	1
COL4A2	10488.6	-0.6508	0.462475	1
CNTNAP2	30.7597	-2.74777	0.0906533	1
COX11	1624.5	-0.0171538	0.965217	1
LOXL2	11358.9	-0.368187	0.502506	1
PRAMEF12	727.917	3.09321	0.265587	1
LOC105375545	3903.8	-0.108123	0.95428	1
TREX2	33.709	-1.11796	0.228201	1
ACSF2	2069.92	-0.369343	0.575098	1
PSMA4	6683.15	0.164319	0.758231	1
LOC101928283	95.7731	-0.353587	0.899865	1
DDX49	1971	-0.181962	0.665713	1
TBC1D19	162.115	-0.598223	0.236446	1
CHIC1	264.784	0.472816	0.392702	1
STON1	68.7837	-0.0102316	0.994273	1
LINC00311	1581.34	3.52272	0.313754	1
TSPAN11	694.314	-0.761979	0.220431	1
ITGB6	2017.18	0.0564099	0.891741	1
PUS1	1210.29	0.726737	0.43515	1
LINC01010	177.083	0.607846	0.49014	1
HS3ST3A1	15.5589	1.36716	0.177032	1
SLC2A3	560.562	-0.938336	0.16394	1
CLEC5A	26.1392	0.173656	0.964527	1
LOC643441	67.1866	-1.3502	0.523946	1
MYORG	1412.91	-0.957958	0.199132	1
APC2	47.2054	0.76	0.221182	1
SLCO1B7	166.785	-0.000885048	0.998163	1
RPL32P3	2632.54	-0.343283	0.315931	1
LINC002481	873.024	-0.974731	0.300563	1
OR5M3	985.122	-0.0402628	0.982784	1
RNF215	257.991	-0.130083	0.780797	1
ZBTB7B	5722.36	-0.839004	0.172935	1
GINM1	9820.25	0.188155	0.384781	1
SRP19	2027.39	0.143483	0.730131	1
MIATNB	91.1955	0.749563	0.146691	1
NDST1	19097	-0.363579	0.27974	1
ZNF783	1311.68	0.598332	0.0320596	1
TACR3	5384.09	-2.75145	0.330301	1
C5	1400.46	0.797653	0.245303	1
EPHB4	15708.4	-0.337192	0.199677	1
SLC45A4	1836.26	0.784652	0.0276771	1
PLP2	9920.94	0.00803951	0.953747	1
GTF2H3	2313.87	1.07937	0.270348	1
RPL37A	21062.6	-0.0844981	0.762642	1
MIR3138	166.949	0.812744	0.333737	1
LINC02038	1192.88	-0.387721	0.826627	1
WDR86	227.421	-0.0358792	0.984561	1
ZNF736	455.577	0.362187	0.39665	1
BRPF3	3885.83	-0.155113	0.445917	1
TMEM243	429.48	0.696017	0.141458	1
C16orf91	386.884	0.156152	0.80079	1
LOC101929341	33.828	0.169519	0.965151	1
THSD1	2946.04	-0.403465	0.408322	1
NAALADL1	218.839	0.262226	0.64753	1
KDM4D	327.366	-0.160358	0.828794	1
ALG13	1131.36	0.212612	0.391144	1
SLC8A1	14462.9	-0.74034	0.565101	1
NR2C2AP	1562.22	0.217019	0.778019	1
UBA1	22186.4	-0.288481	0.10411	1
NOL10	2663.94	-0.34575	0.67475	1
VIPR1-AS1	80.7752	-4.00686	0.265034	1
MIR522	5306.44	0.0163343	1	1
LOC100506474	32.9408	-0.270274	0.928302	1
ANXA10	11530.8	0.456406	0.54384	1
CLCN4	3976.88	-0.238099	0.659764	1
USP7	11822.8	-0.104581	0.702277	1
GNB3	111.861	-0.444121	0.554957	1
BTF3	21544.8	-0.292452	0.509384	1
YES1	7083.03	0.329892	0.217865	1
LINC00641	1573.56	-0.00883987	0.972907	1
ZNF684	1451.38	-0.304368	0.39843	1
GLYATL1	3058.73	-1.845	0.382869	1
MIR1255B1	2542.69	0.00304004	1	1
NARS2	923.357	-0.686321	0.608465	1
ATAD3A	2800.16	-0.506236	0.537997	1
EDEM1	5892.79	0.0795861	0.646034	1
NPTXR	559.594	0.839611	0.00496406	0.574892
PMCH	1568.61	0.37629	0.728664	1
SAMD15	16.9758	1.33829	0.264248	1
PLEKHG2	1074.67	-0.0149867	0.965979	1
SNUPN	766.381	0.307552	0.148889	1
SUCLG2	2592.71	0.547769	0.157976	1
DUXAP10	1560.35	0.375515	0.757348	1
CCN5	56.0914	-0.535908	0.682494	1
CDC16	2589	-0.455264	0.605165	1
SEC14L4	2027.98	-0.41126	0.854368	1
ELOVL2	437.038	-0.296258	0.88316	1
GOLGA6A	148.453	0.631761	0.837935	1
OPN1LW	184.306	-0.72211	0.803538	1
WIPF2	3548.46	-0.30427	0.374804	1
CTAGE8	2195.41	0.168743	0.368083	1
SDR16C5	475.565	0.127889	0.941637	1
SVIP	387.398	0.228845	0.830571	1
LOC102724784	41.537	-5.08666	0.242201	1
RAB27B	4061.48	0.179303	0.868014	1
LINC02092	42.8792	0.0896506	0.985052	1
LOC105378367	2598.85	-0.113072	0.932464	1
XKRX	1255.18	-0.714129	0.514701	1
TPGS2	5005.83	-0.221043	0.385114	1
CD180	239.209	0.246529	0.938123	1
H1-4	699.888	0.465528	0.471521	1
MC5R	414.547	0.336928	0.871939	1
SYT7	1380.18	-1.07399	0.450839	1
C17orf80	1267.01	-0.501455	0.0576467	1
OSGEP	903.384	-0.348977	0.635218	1
UHRF1BP1L	2501.41	-0.130003	0.575365	1
LOC101927762	1258.39	-0.142523	0.952452	1
IRAK3	451.304	1.90888	0.000366467	0.109706
DACT2	233.685	-2.1374	0.00457414	0.595923
SOX6	869.805	-1.11209	0.217229	1
ATE1	1879.36	0.265047	0.556673	1
PRKAG2	2590.81	0.0143236	0.970831	1
OR7D4	117.202	-0.0821049	0.971763	1
ERN2	1739.27	0.91548	0.692766	1
BYSL	1319.78	0.251932	0.813441	1
TBX21	881.834	-0.00380172	0.99595	1
THNSL1	731.408	0.343699	0.551484	1
CTAGE15	295.621	0.0570105	0.842428	1
ADCY6	2755.22	-0.566288	0.551786	1
FKTN	1552.51	0.159523	0.673806	1
SERTAD4	457.021	1.2481	0.00728676	0.825664
IFT27	7168.52	-0.177659	0.367362	1
CFAP221	604.13	0.0334979	1	1
FMR1-AS1	833.248	-1.23273	0.447143	1
KLF13	15903.7	-0.066014	0.905516	1
MINPP1	14565.6	0.206421	0.609329	1
A2MP1	28.1121	-0.178159	0.950963	1
SLC41A3	1306.93	-0.694962	0.265824	1
FKBP9	6198.57	-0.614387	0.435622	1
NOX3	824.309	-0.0976268	0.965669	1
RPS14	26442.1	0.0875863	0.70746	1
MBD6	2756.19	-0.346792	0.271894	1
PCDHGA6	140.405	-1.18256	0.112299	1
APOOL	2833.04	-0.15356	0.531398	1
HEXA	2683.52	0.671913	0.334614	1
VGLL2	124.312	-0.0662632	0.976136	1
ZNF671	121.596	-0.0469266	0.930123	1
MEPCE	2263.94	-0.134552	0.86723	1
JCAD	505.705	1.0907	0.535398	1
UBE3D	186.389	0.262589	0.676806	1
EFS	2055.12	-0.729131	0.402726	1
MIR761	147.822	-0.23639	0.771045	1
KISS1R	664.884	0.873645	0.520382	1
UBXN2A	1641.18	1.48497	0.316975	1
IFTAP	5027.76	-0.219601	0.590398	1
ADGRL3	121.134	2.65657	0.358871	1
PHF11	3100.87	0.166089	0.525827	1
DNAJB13	22.9351	0.145568	0.915461	1
SMIM2	4854.96	0.522954	0.459858	1
LONP2	8684.76	0.0165627	0.847656	1
PCDH7	4786.13	-0.530574	0.437544	1
DIP2A	3205.86	-0.763898	0.0197451	1
C6orf52	174.601	0.41386	0.524111	1
FBXO10	1327.95	-0.567157	0.158988	1
ASB7	918.932	-0.302326	0.0965517	1
NPM2	27.2612	0.634753	0.337523	1
ZNRD1ASP	68.1737	-0.405736	0.215837	1
ZNF419	202.48	0.0376766	0.914125	1
EXD2	1209.4	-0.49025	0.390203	1
MIR5193	1159.52	0.152723	0.825926	1
MS4A2	824.792	0.162998	0.960578	1
POTEJ	465.847	-0.529736	0.420491	1
UBR7	2350.64	0.213584	0.774565	1
VPS11	1376.29	0.460484	0.389309	1
CPEB4	3270.42	0.00467481	0.995473	1
CXCL2	488.272	1.51497	0.055369	1
DENND1B	713.247	0.48039	0.390786	1
LINC01053	49773.6	-0.434139	0.869537	1
TGIF2-RAB5IF	540.617	1.57783	0.193792	1
CCDC189	36.5429	-0.26246	0.806698	1
HSPA8	83097.5	0.0094059	0.99256	1
SNORD42A	716.361	0.293699	0.620216	1
PSMG3	13580.8	0.0216995	0.961996	1
MIR8054	1565.24	-0.0918426	0.967203	1
OARD1	988.814	0.379281	0.0191369	1
ACP2	1581.54	0.254411	0.484485	1
MCL1	23371.5	0.136967	0.519374	1
RASA1	3368.69	0.35773	0.0994714	1
C22orf31	693.933	-0.306338	0.90629	1
UBALD2	1537.26	-0.334453	0.665399	1
SYNGR2	3139.65	0.217844	0.552979	1
REPIN1	2347.53	0.28004	0.194078	1
IRGQ	1520.09	-0.130216	0.567584	1
LRIT2	707.459	-3.16695	0.128022	1
NPPC	1349.35	2.10045	0.346303	1
LOC651337	14.7315	0.246407	0.667472	1
HAS2	421.527	2.41646	0.429648	1
TCEAL3	374.101	-0.720778	0.320734	1
TRMT6	1566.69	0.552719	0.663313	1
MSH2	3178.94	0.236868	0.727012	1
UNC119	860.68	-0.222141	0.543022	1
BOD1	1252.31	0.0819911	0.896518	1
FAM224A	6704.74	0.019301	1	1
MIR3620	522.545	-0.536774	0.218101	1
LOC101929210	1436.01	-0.10597	0.963067	1
ACTL9	283.106	-0.0937189	0.967434	1
STT3B	16392.5	0.18047	0.218604	1
EXO1	1431.7	0.178511	0.859209	1
NAXE	2799.37	-0.198577	0.49923	1
BORCS8	477.801	-0.0779627	0.917296	1
SDF4	5792.59	-0.281349	0.0441426	1
SLC43A2	704.378	0.614373	0.355049	1
P2RX6	86.7272	-0.61055	0.529828	1
SGCZ	587.286	0.486514	0.869863	1
RASGRP4	18109.4	3.04226	0.372777	1
CCDC150	193.861	0.275664	0.774798	1
LOC105370980	213.943	-0.0266727	0.987463	1
DOCK11	2665.65	0.200542	0.757896	1
CAVIN1	25180.9	-0.557155	0.115712	1
NAMPT	7240.13	-0.611653	0.449244	1
GABPB1-AS1	317.726	0.0521493	0.893808	1
NFKBIA	8916.32	0.414767	0.629768	1
RNF180	651.018	-1.68048	0.0302174	1
SNORD53B	469.055	-0.410353	0.572612	1
ECE1	4459.67	0.0402581	0.901141	1
LINC01277	961.397	-0.452284	0.760469	1
KCNK1	1308.26	-0.492357	0.512843	1
FPGT	659.025	0.171937	0.641499	1
SNORD141B	81.6626	0.147913	0.738786	1
SRPX2	1039.38	0.350106	0.365739	1
PALM	32.0876	0.229827	0.934686	1
MEX3A	883.196	-0.41686	0.0963774	1
SNORD57	1235.58	0.549094	0.650067	1
CCDC90B	1189.85	-0.103261	0.700952	1
RPL13AP20	23.2062	-0.117966	0.863414	1
PHPT1	2238.99	0.135942	0.79203	1
OR5I1	121.624	-0.0757912	0.973478	1
KAZN-AS1	278.361	-0.00188767	0.997248	1
SPANXC	789.901	0.0403456	1	1
MIR4717	542.1	0.363742	0.90379	1
GXYLT2	319.957	0.47285	0.606733	1
CTU2	532.659	0.242436	0.830928	1
LATS2	1348.15	-0.218948	0.152965	1
NCKAP5L	773.575	0.116207	0.823277	1
GPM6A	717.532	0.0552568	0.994272	1
CACNA1C-AS4	3925.79	0.122941	0.972065	1
C6orf47	1648.08	-0.13847	0.545073	1
TCF21	3299.33	-0.0132304	0.991733	1
TPBG	6410.67	0.172338	0.51293	1
PLGRKT	1948.17	0.0390292	0.860649	1
TSR1	6264.46	0.429181	0.557612	1
ZNF160	1322.57	0.138374	0.765777	1
SNORD145	913.547	-1.74923	0.364954	1
CHERP	3221.05	0.225309	0.613594	1
TNRC17	775.654	0.159925	0.845327	1
ASB13	13056.9	0.407786	0.363993	1
TRAPPC6B	1550.03	0.203041	0.373273	1
LOC399975	332.009	-0.467335	0.523116	1
HSPBP1	1603.43	-0.174675	0.828157	1
MKNK2	22717.9	-0.547274	0.425133	1
SNORD34	15.2935	-0.313598	0.737386	1
HSPB8	2154.82	-2.15219	0.202104	1
TMEM259	6163.95	-0.232378	0.0799875	1
RPE	5551.08	0.0315581	0.923725	1
SNORD115-15	276.605	0.0159238	1	1
ALOX12P2	528.526	-0.112092	0.613128	1
CDH9	420.042	0.0440891	1	1
ELOVL1	6322.9	-0.83353	0.208946	1
FRA10AC1	506.611	0.147228	0.755226	1
ZNF22	616.387	0.566868	0.390643	1
PNPLA3	693.354	-0.733727	0.478085	1
LINC00645	950.817	0.0540661	0.994787	1
SNORA48B	28.8857	-0.201813	0.945229	1
SRD5A1	1907.36	0.120412	0.874417	1
ST20	59.4105	-0.156643	0.629291	1
KDM6B	2501.74	-0.259236	0.683679	1
DAPK1	2689.11	0.881186	0.249015	1
SOAT2	3604	-1.19199	0.449692	1
LOC648987	59.8644	0.564545	0.533756	1
TOR4A	2348.67	0.719919	0.0857301	1
OR4X1	465.701	-0.0734272	0.973005	1
SRRM1	6451.19	0.0378729	0.934433	1
RGS6	555.843	2.58827	0.28233	1
PPFIA4	419.56	-1.00671	0.455249	1
SURF2	924.099	-0.129827	0.889933	1
PAAF1	1606.22	0.561574	0.0640202	1
SPIRE2	147.337	0.660991	0.0278177	1
CHMP1B2P	45.398	-3.04884	0.411529	1
LINC00297	757.329	-0.0446099	0.981485	1
FGF11	1291.13	-0.270113	0.790564	1
MIR631	868.946	0.162298	0.788266	1
LINC01176	39.8707	-0.736343	0.590595	1
CHM	1228.43	0.189706	0.266646	1
LOC644215	745.723	-0.0972692	0.932389	1
BIVM	3157.61	0.233082	0.00110489	0.260402
PPIAL4G	723.261	0.0453515	0.97055	1
F2R	848.414	0.451682	0.405978	1
DEGS1	3179.85	-0.324823	0.176723	1
NTPCR	1901.71	-0.0715159	0.799373	1
MBD3L3	629.002	0.0140683	1	1
MYCNOS	24.3575	0.622328	0.858489	1
GTF2H2	142.169	0.390179	0.624389	1
AGTPBP1	1068.19	0.317373	0.378397	1
ZNF563	38.5423	-0.387463	0.630234	1
IQCD	31.2374	-0.183039	0.872662	1
PARTICL	516.785	0.111864	0.718464	1
ITIH6	1775.78	-0.113799	0.960729	1
GPALPP1	751.755	-0.197577	0.578487	1
CDK4	4060.27	0.284403	0.701887	1
ETV6	2604.83	0.704135	0.043223	1
MIR181C	91602.7	0.00501827	1	1
TMPO-AS1	122.271	0.257544	0.78213	1
IL12RB2	51.6058	0.800531	0.177359	1
LINC02443	382.271	-0.0181254	0.990124	1
PKM	139653	0.976798	0.450147	1
RBM26-AS1	311.114	0.488828	0.327976	1
WTAPP1	1720.12	-1.85253	0.395572	1
TRIP13	1856.3	-0.00241435	0.999811	1
PIGC	639.061	-0.116604	0.760319	1
KLHDC7B	30.6671	1.16539	0.605792	1
TEX33	273.201	1.54588	0.658491	1
CNTNAP1	282.958	-0.0374537	0.910896	1
TXNDC12	2923.76	0.119133	0.767516	1
RLBP1	87.242	1.47206	0.558652	1
ZNF630	83.342	0.335166	0.708902	1
CAMTA1-DT	57.1871	-1.12694	0.026566	1
RPS26P11	1225.23	-0.394505	0.591241	1
INPP5J	126.975	-1.77683	0.0685206	1
SNORA11B	1171.72	-0.101478	0.964433	1
BGLAP	84.5012	-0.600034	0.271322	1
ATP5F1D	35494.7	-0.406534	0.0981035	1
SORT1	6033.45	-0.209647	0.770429	1
PDCD1LG2	570.573	-0.0495701	0.947092	1
EIF4G2	70320.6	-0.117705	0.529275	1
RMDN2-AS1	951.25	0.208866	0.9472	1
TJAP1	2292.02	-0.193962	0.548584	1
OBI1	1027.08	0.227616	0.727989	1
BOLA2	683.422	-0.219939	0.429613	1
ANO9	1702.18	-0.628315	0.232675	1
HELT	1271.94	-0.0304878	0.985844	1
COQ3	626.648	0.19784	0.792986	1
KRTAP5-4	2855.17	-0.0164714	0.990538	1
NHS	1751.52	-0.22192	0.770696	1
DPM1	2512.48	-0.0158517	0.955542	1
DNAJB11	5042.65	0.170344	0.828029	1
UTY	393.946	0.527866	0.859767	1
SIK3	1361.61	-0.233395	0.330581	1
LHFPL2	1259.65	-0.73653	0.513479	1
MIR4266	569.789	0.00254359	1	1
PRICKLE1	1108.02	0.945398	0.0858367	1
TIMM23B-AGAP6	903.356	0.722072	0.573493	1
RAB27A	1072.23	0.044725	0.843043	1
CRELD1	1415.42	-0.157685	0.731678	1
SLURP1	2036.33	-1.00553	0.741948	1
FAM99A	535.962	0.439289	0.882919	1
RHNO1	1164.32	0.153533	0.810669	1
PDE4DIP	1193.43	0.0262771	0.923551	1
MDFI	4083.59	0.179802	0.7521	1
STOX2	1073.14	0.523123	0.475941	1
TRPC5OS	547.063	0.0835953	0.984394	1
LOC101929698	37.6874	0.0901251	0.985163	1
CTSE	1140.23	0.153034	0.933106	1
KLF4	4082.74	-0.767286	0.512583	1
EFCAB5	284.724	0.0936434	0.92524	1
NGLY1	985.559	0.93721	0.27525	1
MDP1	5318.54	0.00877825	0.96979	1
MRPL27	1698.4	0.123435	0.814443	1
SLC46A1	507.13	-0.0192876	0.990721	1
HLA-DQB1	2004.22	-1.19415	0.70353	1
CTBP2	10060.3	-0.0287467	0.879568	1
EID2B	1108.75	-0.515093	0.676398	1
SNORD158	1256.69	0.0702509	0.988555	1
LOC101928107	979.011	0.0300355	1	1
FBN2	147.819	-1.37196	0.350217	1
MTA1	2833.57	-0.247444	0.262813	1
EEF1AKNMT	2112.7	-0.227821	0.694397	1
ANKRD13D	1427.84	-0.204178	0.714639	1
LINC02523	1875.03	0.165167	0.959676	1
ENDOG	525.968	-0.0414403	0.878575	1
CDC42EP2	360.223	0.36338	0.778161	1
SNORD88B	516.579	0.321251	0.757808	1
CARMIL3	593.094	-1.63416	0.482084	1
DOT1L	3915.09	-0.379416	0.366626	1
DHX16	3723.21	-0.107039	0.790442	1
RELT	632.652	-0.26739	0.55057	1
LOC101927855	2242.67	0.066173	0.989913	1
STAM2	2172.99	0.0974046	0.717447	1
UMOD	1276.79	0.27093	0.929191	1
SUV39H1	991.521	0.206425	0.817085	1
EMG1	4001.86	-0.0336091	0.941715	1
SNHG7	5463.72	-0.0670231	0.807669	1
ZNF516	6673.98	-0.14529	0.748607	1
LOC100507477	299.67	-0.102279	0.964926	1
GLTPD2	4701.77	-0.364279	0.405672	1
MARCHF6	6457.27	0.996703	0.319858	1
MTMR14	3231.17	0.048696	0.891365	1
CSPP1	554.772	1.09154	0.253834	1
CSNK1E	6822.63	-0.202496	0.617394	1
BCAS1	248.545	-0.414727	0.777646	1
FAM205A	16639.8	0.367475	0.811521	1
NOP58	4669.85	0.26657	0.687399	1
CD79B	1956.45	0.0996312	0.964199	1
RIC8B	508.99	0.0647457	0.900691	1
CEP162	1782.81	0.192317	0.0752985	1
PRPF8	28654.6	-0.00573372	0.990912	1
LRMDA	257.541	0.83065	0.291799	1
TRA2A	5460.36	-0.176294	0.433551	1
RNVU1-18	2000.09	-0.161285	0.850907	1
PPM1A	2727.34	0.00350899	0.99142	1
MIF4GD	435.362	0.374358	0.442992	1
ATP6AP2	4741.64	-0.0873318	0.687968	1
THOC2	4287.45	0.071907	0.785504	1
LINC02398	1479.22	0.0386805	1	1
BEND6	465.606	-0.431468	0.447168	1
BRIP1	1443	0.0854898	0.87711	1
AK1	1432.41	-0.560804	0.0442939	1
CIB1	2624.85	0.152296	0.672987	1
MIR885	48.9301	0.518828	0.876595	1
JMJD7-PLA2G4B	1118.49	-0.370134	0.298662	1
SLF1	668.986	0.378478	0.569013	1
SH3GL1P2	335.871	-0.330009	0.527903	1
YEATS2-AS1	30.093	-0.751149	0.357239	1
SGMS1-AS1	3098.3	-0.132031	0.818659	1
FAM87A	1846.41	-0.261487	0.512877	1
LINC00958	1968.41	0.304416	0.421892	1
RANBP1	6243.51	1.03137	0.474266	1
EIF4E2	3317.06	-0.0566642	0.561197	1
EPN2	5035.21	-0.348862	0.583157	1
LINC01206	74.7245	-1.62523	0.531631	1
ZNF675	198.309	0.381794	0.5765	1
RMND5A	8403.7	-0.0409362	0.89209	1
CD8A	1877.63	-3.08401	0.348729	1
HDC	2011.03	0.495859	0.842716	1
NUDT9P1	3284.79	-3.4942	0.297545	1
PLEKHM2	7315.85	-0.469768	0.34399	1
TWSG1	10835.5	0.128062	0.593605	1
YTHDC2	3347.23	0.230133	0.377275	1
UQCRH	6412.93	-0.173317	0.684505	1
EIF3B	14567.6	0.416789	0.477627	1
TAGAP	2527.18	0.617342	0.427386	1
C11orf52	50.6211	-0.198671	0.856101	1
LINC01960	2136.19	0.727305	0.585432	1
GLRX3	4759.86	-0.431579	0.461814	1
TMEM87A	3381.71	0.176206	0.317378	1
PI4KB	6366.56	-0.344818	0.0740214	1
KANSL1-AS1	1021.42	0.645724	0.33564	1
TMEM130	1853.23	-1.89954	0.363792	1
ZFHX4	470.669	-0.209573	0.902479	1
SNORD114-20	3768.74	0.0593883	0.992405	1
LOC104613533	65.5759	0.0678082	0.9908	1
BTBD6	2149.44	-0.0938273	0.446688	1
CKAP2L	12288.9	0.109057	0.863529	1
TTC14	1211.1	0.197463	0.388847	1
DLST	6573.66	-0.152425	0.529345	1
PARGP1	88.3503	0.394283	0.339999	1
MRPL54	893.163	0.262044	0.57165	1
CHD4	17187.1	0.0369212	0.872681	1
C17orf75	561.784	0.248783	0.599974	1
HNRNPF	23113.7	0.155845	0.693613	1
TMEM81	53.8203	0.0730242	0.916659	1
MEIG1	464.777	-0.168384	0.720893	1
IRAK1	9252.21	-0.188856	0.715844	1
CSF3R	1473.9	3.29282	0.30402	1
WDR89	934.262	0.093311	0.861738	1
LOC93622	2168	-0.0198359	0.963144	1
PMPCB	2626.36	-0.698253	0.428217	1
PRSS1	696.889	-0.0377601	0.98362	1
ZGRF1	606.447	0.290112	0.661439	1
SH3TC1	2052.14	0.0950134	0.510965	1
OR7G2	1310.23	0.869861	0.770646	1
RAP1GAP2	1750.43	0.0660875	0.897099	1
PHKG1	38.6253	-0.64252	0.138245	1
PWRN3	24.5078	1.1218	0.754084	1
IFIT5	926.055	0.722287	0.257124	1
RN7SL1	517.18	-0.546028	0.764424	1
PDZK1P1	3204.37	-0.17301	0.583727	1
APOBEC3A_B	1218.45	1.22465	0.235013	1
SLC22A1	736.036	-0.143893	0.947634	1
LINC01910	1069.6	-0.354542	0.662848	1
TNFAIP1	4330.96	-0.55651	0.209951	1
STXBP1	4798.56	-0.317755	0.348205	1
FCHSD2	1146.53	-0.0351511	0.911635	1
KIAA1143	3181	0.0874719	0.618024	1
XK	334.466	-0.717811	0.500478	1
SCAMP2	4602.22	-0.389562	0.564333	1
LINC00844	1454.02	-0.0686204	0.974108	1
MAG	522.678	-0.00492016	0.995371	1
MTO1	2849.94	0.00546107	0.983568	1
RNF128	577.82	0.111298	0.87593	1
TEX13C	450.035	-0.0379903	0.983652	1
ZDHHC16	2592.23	0.0160514	0.970886	1
C1orf174	1464.2	-0.087591	0.84014	1
CLCN7	1786.05	-0.0163233	0.946469	1
SNORA10	90.6942	-0.132685	0.771954	1
ILK	1171.45	-0.20484	0.258714	1
MAP1LC3A	133.195	-0.951629	0.499297	1
MAGEF1	2695.26	-0.00840803	0.915841	1
TMEM202-AS1	17.9152	0.629999	0.409864	1
CHST4	49.0288	0.397341	0.844785	1
E4F1	1040.78	0.221275	0.723234	1
LINC02431	1270.51	0.0445788	1	1
DHX40	2607.09	-0.098378	0.663612	1
TMIGD2	78.3852	0.259102	0.938375	1
ACVR1C	23.7928	0.945604	0.417657	1
BRD1	2331.7	-0.255427	0.568962	1
SHARPIN	958.936	-0.406177	0.218621	1
PAGE3	1114.19	0.000976382	1	1
CCNO	4270.18	1.11213	4.74e-06	0.00523725
ZNF585B	2627.95	-0.370347	0.450726	1
LOC105370457	42.378	0.672831	0.842586	1
HEATR5B	2363.99	-0.050337	0.93041	1
SPARC	6094.57	-0.728061	0.116344	1
ZMPSTE24	4685.19	0.115761	0.803016	1
SEMA3G	43.6351	0.785322	0.504781	1
MMS19	3670.7	-0.469637	0.322172	1
PPM1F	3863.6	-0.222944	0.278383	1
BCOR	3332.38	-0.288965	0.341108	1
GRAP	4224.92	-3.66101	0.312191	1
PAK3	2543.22	-0.318072	0.865481	1
ESD	3954.45	0.0672387	0.843736	1
PHIP	4298.09	-0.0315114	0.885812	1
BAG3	7439.34	0.168301	0.544579	1
TRPM7	4488.42	0.0568587	0.780441	1
RFT1	2163.54	0.210736	0.588511	1
CENPX	1405.75	-0.757408	0.366792	1
NFASC	543.405	-0.460581	0.575221	1
CNTNAP2-AS1	103.01	-0.179895	0.945349	1
CALHM1	236.271	-1.94637	0.421648	1
SCAMP5	187.633	0.26175	0.852466	1
CCDC169	439.521	0.171179	0.586747	1
MEIS3P1	155.766	0.806982	0.0371528	1
TNS2	922.512	-0.0207332	0.966462	1
TLE6	249.55	0.332251	0.589349	1
EXOSC1	774.863	1.25842	0.274527	1
SNORD94	21.1359	0.624435	0.521812	1
LINC01593	834.201	-0.0223013	0.988583	1
PEX10	917.213	0.639399	0.329448	1
MIIP	322.537	-0.204785	0.806765	1
KCNJ5	817.489	0.636548	0.548056	1
NOTCH4	23.581	-0.0885877	0.889605	1
PGGT1B	1591.22	0.080668	0.780088	1
CACNA1C-AS1	60.0707	-0.168055	0.950426	1
MTG1	1129.28	0.0478919	0.936531	1
TNNI1	502.033	-0.00152991	0.99556	1
OR2G6	178.768	-0.0634244	0.976572	1
OR52A1	290.377	0.0696895	0.989109	1
CBY1	1595.88	0.101024	0.359626	1
PMS2P1	2282.07	-0.0746396	0.721111	1
PPFIA3	4309.45	-0.811828	0.408768	1
TAB1	1560.76	-0.129626	0.399125	1
C2CD4C	2326.97	0.388725	0.575494	1
DDX56	3308.05	0.0891228	0.903993	1
TNS3	6153.77	0.228152	0.566833	1
RBM15B	4827.37	0.0994476	0.659799	1
GPR42	437.185	-0.056934	0.977916	1
LINC01103	124.847	0.00156781	1	1
LINC02148	305.077	0.546074	0.855858	1
LINC00159	19.6281	-0.0602345	0.980084	1
TTC13	726.924	-0.0121389	0.981341	1
MIR4683	19.4466	0.0133737	0.988466	1
ALG10	1016.65	0.282183	0.697029	1
PTGER4	673.625	0.85791	0.349549	1
IL36A	1474.41	-1.31529	0.694863	1
GLYATL2	2244.38	-0.124686	0.957503	1
ZNF582	21.332	0.529235	0.581734	1
FUCA1	2015.15	0.349361	0.226631	1
ACYP2	775.796	-0.037143	0.873502	1
MFHAS1	2899.67	-0.465557	0.0632891	1
ABCC5	9259.49	-0.466472	0.466041	1
FOXF1	33.0392	0.288612	0.936032	1
RFX1	624.968	-0.470527	0.248136	1
GID4	872.348	-0.7986	0.244434	1
MSANTD4	1282.82	-0.25783	0.674279	1
ADD1	8844.48	-0.0799831	0.789142	1
ARAP1-AS2	40.9868	-1.89503	0.110387	1
NAT8	864.273	-0.127268	0.957017	1
ZDHHC18	1712.91	-0.210683	0.351984	1
PCDHGA10	325.242	-0.598014	0.607156	1
ZNF431	1122.51	-0.381126	0.630791	1
AMACR	861.273	0.198549	0.335428	1
MIR3613	163.058	-0.153327	0.893911	1
RNASEH2B-AS1	62.8833	0.0687942	0.990533	1
MIR548A2	235.113	-0.199246	0.937918	1
MMRN2	3757.84	-0.407246	0.351791	1
MIR302B	379.875	1.37555	0.150561	1
C19orf44	192.371	0.704216	0.570794	1
SNORD22	184.992	0.401934	0.552963	1
FAM72B	894.063	0.681814	0.449669	1
UBE2I	6392.21	0.211946	0.566614	1
TNFRSF14	10391.5	0.00618749	0.985765	1
PTPN7	2986.26	-1.67201	0.40402	1
RASGEF1B	472.054	-0.239909	0.709705	1
BTN3A1	288.934	0.504606	0.317874	1
RPS20	19756.8	0.238581	0.401923	1
CLINT1	7859.99	0.064232	0.896637	1
PSENEN	1783.37	-0.059291	0.507496	1
MIRLET7F1	1077.4	1.67101	0.407779	1
LOC100130698	555.808	-0.0201601	0.989362	1
EPHX2	656.808	0.281489	0.816109	1
LEMD3	2210.13	-0.153694	0.787342	1
GLOD4	2852.52	0.482987	0.0771211	1
EMD	2381.29	-0.288204	0.479177	1
TTC12	1047.57	0.0158589	0.970772	1
IGSF5	17031.5	0.0065462	1	1
RHBDL3	234.867	1.31642	0.337761	1
ZSWIM4	1359.84	0.0464568	0.944496	1
OR4C16	1350.14	0.043557	1	1
CARD18	310.754	-0.892346	0.0314192	1
CDH3	23487.5	-0.239416	0.6195	1
CRTC1	405.309	0.123769	0.847073	1
GPR19	40.7955	0.322759	0.723005	1
TMEM54	2742.31	-1.45567	0.049603	1
TRAIP	893.749	0.213326	0.739287	1
MTMR6	2731.18	0.151168	0.787865	1
MCCC1	2646.06	-0.104991	0.822531	1
LINC00244	435.151	-0.70236	0.803578	1
CLPSL1	758.114	0.0543567	0.994679	1
LINC01690	106.496	0.523253	0.867866	1
BRDTP1	182.719	0.0349542	1	1
GRPEL1	6501.29	0.083168	0.844536	1
CES2	5295.8	-0.28598	0.618015	1
TMPRSS11D	3507.32	-1.55801	0.429658	1
TBCE	1194.54	0.0506199	0.731608	1
FLJ32255	122.983	0.486011	0.587455	1
LRRCC1	296.417	0.612908	0.482887	1
ZNF385A	8624.56	-0.648554	0.405658	1
SPRYD7	5168.04	0.000852816	0.998331	1
MAGI2	3049.43	0.309757	0.569683	1
TPTE2	76.0945	0.219662	0.948919	1
LINC02643	950.629	-3.82597	0.113159	1
PABPC1P2	152.727	0.546324	0.859383	1
CELF1	7055.43	0.0791126	0.700188	1
APOBEC3A	39.021	1.19784	0.744712	1
TNIP1	6785.95	-0.239445	0.619464	1
NUDT7	609.418	0.0139741	0.964	1
AMPD2	1653.93	-0.134633	0.7967	1
RHOV	524.625	-0.042172	0.975546	1
MEP1B	11273.1	-2.63028	0.296603	1
ITGAL	5459.18	0.278532	0.640911	1
TRAK2	3392.58	0.0341647	0.913493	1
ZFP62	822.513	0.0035575	0.989628	1
ZNF221	52.5048	-0.589202	0.204875	1
SET	24755.3	0.129461	0.860855	1
SEC16A	8186.67	0.00733066	0.983627	1
PSMD9	2880.99	-0.124228	0.65899	1
SLC25A21	87.3894	0.827864	0.342033	1
TXK	48.9146	-0.10398	0.95074	1
RFPL4A	3601.76	-0.134258	0.954642	1
CETP	2182.84	-0.16685	0.945256	1
E2F8	1424.29	0.0145203	0.949816	1
NME9	25.0043	0.416053	0.583618	1
PAQR4	1139.9	0.00455916	0.993927	1
FUBP1	6726.54	0.110202	0.837609	1
LGALS2	59.6754	0.622452	0.73003	1
ATP6V0E1	3778.14	-0.184781	0.653071	1
JUND	2850.72	-0.281246	0.630807	1
OR8K3	200.658	0.176551	0.958087	1
C12orf66	1231.7	0.321264	0.332516	1
RANBP17	51.2061	0.270499	0.820601	1
TET1	1182.83	0.346992	0.504782	1
SHOX	470.533	0.000403114	1	1
CBLL1	9702.01	0.313455	0.391547	1
EVC2	270.289	-0.118998	0.593327	1
TMEM50B	989.574	0.537346	0.0367696	1
MIR4760	91.915	0.0821089	0.986074	1
TIMM44	1915.98	0.0792476	0.888169	1
GMIP	3481.7	0.0212959	0.959788	1
PTK7	24359.3	-0.167059	0.561299	1
PRICKLE2-AS2	4248.75	-2.23215	0.366532	1
MIR3184	1672.93	0.199841	0.949587	1
ZSCAN5A	235.771	-0.10984	0.693973	1
CAPN8	176.655	0.632553	0.397313	1
SNAI2	3806	-0.060312	0.869737	1
NECTIN1	30017.4	-0.548795	0.426098	1
UBXN4	6826.19	0.193201	0.493097	1
ADGRF1	7811.22	1.18786	0.190476	1
SNORD104	327.913	-0.523712	0.331307	1
ACYP1	224.307	-0.200747	0.65602	1
FAM197Y6	11678.3	0.138323	0.967421	1
PER3	1906.03	0.48035	0.617056	1
SKAP2	495.157	0.627662	0.0037962	0.582882
MT2A	23720.6	-0.899472	0.655868	1
CXCR5	972.595	3.14601	0.347922	1
OGFRP1	70.99	0.798121	0.222129	1
POM121L9P	832.921	-0.331414	0.562088	1
GGT3P	42.7346	-0.684213	0.569934	1
RTL1	20.2181	-3.15503	0.243662	1
LOC102724020	139.236	0.0569351	0.994079	1
CPEB1-AS1	1153.53	-2.45364	0.13893	1
MIR378J	938.877	-0.913386	0.110817	1
UEVLD	1398.8	-0.042959	0.937296	1
KLHDC1	1388.02	1.13792	0.233229	1
KAT5	1643.12	0.428554	0.282265	1
LOC100505549	67.2895	-1.0185	0.637495	1
SRCIN1	54.6739	-1.42056	0.579704	1
ZC2HC1A	185.614	0.113549	0.794	1
MRPS22	2106.94	0.222662	0.646217	1
KYNU	1916.89	0.60426	0.260548	1
TBC1D8	1950.67	1.64659	0.245272	1
LINC02615	61.3355	-0.763982	0.382082	1
NDST1-AS1	461.46	-1.341	0.416889	1
NLGN4X	35.8962	-0.607579	0.597723	1
OR4C11	152.552	-0.260565	0.922277	1
GIMAP8	44.5433	0.672808	0.830547	1
CELF4	236.892	0.983208	0.677369	1
SNORA80D	4314.97	0.0435571	0.973617	1
WDR62	758.443	0.070803	0.957769	1
LINCMD1	1486.95	0.1127	0.975255	1
VWA2	3503.03	0.435436	0.321928	1
SLC2A12	2431.29	0.450307	0.749073	1
LINC02616	625.613	0.17771	0.956458	1
IL1B	8596.68	0.397815	0.44874	1
HMG20B	2399.42	-0.468247	0.0432938	1
LSM14A	5657.05	-0.0300128	0.826276	1
GNPTAB	3124.4	0.156391	0.657696	1
CIAO3	1311.78	1.25376	0.327341	1
SNORD115-44	22.9627	1.38655	0.70615	1
OR10S1	4187.62	-2.41054	0.302964	1
RND1	43.046	0.138662	0.954035	1
TXNDC16	915.551	0.0750462	0.505288	1
MIR6854	56562.2	-0.842325	0.509971	1
XG	1373.17	-0.654501	0.501872	1
LEF1	2008.32	0.242255	0.71273	1
TMOD3	7321.47	-0.133185	0.697438	1
C1orf52	3452.73	0.208736	0.0100848	0.880782
DST	82565.8	-0.143773	0.81093	1
NT5M	196.321	-0.555144	0.434099	1
ZC3H4	2946.72	-0.116512	0.845086	1
FAM20B	3501.54	0.110916	0.776686	1
SSX6P	64.0316	-0.542164	0.856512	1
NIPBL	6882.78	0.04465	0.851552	1
LOC100996740	284.232	1.44611	0.225613	1
SNCA	328.325	0.525857	0.679783	1
LINC01727	209.578	0.100232	0.979871	1
SNORD99	24.5903	2.18582	0.19967	1
LSP1P4	197.163	-0.589875	0.0760016	1
C12orf40	2585.85	0.0726372	0.987691	1
DEXI	766.437	0.0510863	0.913691	1
ING3	485.221	0.587793	0.364565	1
LRRC37A	310.131	-0.112795	0.830602	1
LINC01433	305.346	-0.103375	0.945438	1
ATP6V0C	9715	-0.190425	0.331041	1
MOCS1	2065.73	-0.189188	0.62514	1
TRIM49	186.803	2.31684	0.435172	1
MIR4455	12720.5	-0.0794462	0.970727	1
CASC6	1535.2	0.0119801	1	1
SLC47A1	543.066	0.167206	0.887999	1
ATXN2L	9805.42	-0.310835	0.324665	1
AMMECR1	4535.03	-0.805321	0.399298	1
PXMP2	381.394	0.170215	0.677626	1
TLN1	17925.9	-0.384686	0.217798	1
SNORA23	214.067	0.00774177	0.993315	1
TNFRSF10D	2622.74	-0.129918	0.784756	1
LINC00506	1427.97	-1.66481	0.408123	1
PTTG1IP	7623.72	-0.297439	0.327353	1
ADD3-AS1	1084.03	-0.225895	0.834181	1
LINC02492	3088.96	-0.0450332	0.981199	1
SNORD115-14	41.0781	0.435603	0.898523	1
GABRP	72.0296	3.41051	0.311436	1
ZNF341	2499.41	-0.435389	0.167469	1
SNORD14D	30.1585	-0.441721	0.722914	1
ZNF592	3617.65	-0.100213	0.65957	1
IFITM10	565.781	-0.0211979	0.984824	1
NBPF26	1683.24	-0.455255	0.294537	1
RACGAP1	5107.03	1.0425	0.462497	1
LINC01588	6808.1	-0.0105994	0.990592	1
FAM161B	105.158	-0.734071	0.177711	1
MBOAT2	7285.22	0.152015	0.821414	1
FTO	1937.92	-0.195466	0.51572	1
P2RY6	1049.36	-0.417689	0.357241	1
LOC105747689	45.4114	-2.16732	0.171056	1
PRKY	2412.95	-0.0445399	0.919636	1
SYNE2	30470.3	-0.467314	0.586352	1
CMAS	3145.87	0.0288127	0.92772	1
KRT37	1785.57	-1.20367	0.339532	1
MYH14	3773.34	-2.58461	0.184948	1
DOC2B	4241.95	2.28847	0.215178	1
ALS2	3454.08	-0.090818	0.653185	1
KPNA3	4613.08	0.852515	0.222787	1
SC5D	8927.87	-0.423251	0.640303	1
TMEM134	3388.7	0.00493733	0.992539	1
ADGRA3	2737.21	-0.11882	0.859756	1
MAP3K11	2578.28	-0.160258	0.610322	1
EFTUD2	7037.16	0.024831	0.97263	1
FOXJ3	3066.34	0.156688	0.254512	1
ACCS	68.6374	0.297709	0.681024	1
TMEM191A	89.2292	-0.186349	0.648321	1
CTSLP2	4510.24	0.555899	0.849173	1
WDR11	4093.82	0.121663	0.680909	1
MIR514B	152.872	-0.444068	0.873666	1
LOC100130268	418.58	-0.0860825	0.969357	1
LINC00399	222.96	-0.00337296	0.99629	1
SLC51B	683.833	2.26806	0.435426	1
RHCG	22062	-0.284187	0.86575	1
PSMD3	8199.47	0.0918132	0.872789	1
FCSK	652.75	-0.277119	0.512594	1
LNCOG	8625.27	0.278218	0.809107	1
RAB3IP	771.898	0.251972	0.134133	1
GCNT1	1246.4	1.22899	0.00835856	1
FAHD1	1884.63	-0.156531	0.38631	1
NDUFAF8	2341.85	-0.290627	0.68793	1
MIR3187	2545.19	-0.0129976	0.991827	1
PROK2	33.3168	-0.214062	0.941807	1
TELO2	1706.72	0.84772	0.417111	1
MIR8060	48.9257	0.538783	0.871816	1
TMEM174	46.9558	-0.0712808	0.97634	1
DDX54	5463.92	-0.00863596	0.986125	1
HSPA1L	66.3508	-0.317778	0.333958	1
AGTR2	410.118	0.101056	0.979166	1
LOC100507002	59.389	-0.99654	0.589273	1
ZNF724	1384.19	-0.0346658	0.965601	1
VIPAS39	785.471	-0.262948	0.301177	1
LINC00955	273.991	0.0990168	0.980021	1
LINC01543	272.815	-0.170294	0.945742	1
C1orf53	39.0368	0.394632	0.580372	1
DDN	24.1196	0.857637	0.609553	1
MPP6	2151.45	0.404041	0.594318	1
AMMECR1L	1860.34	-0.130687	0.660008	1
LOC440700	211.961	0.212014	0.948022	1
ZNF701	371.601	-0.0653903	0.826515	1
OGG1	437.972	-0.0488937	0.943014	1
TRO	14.6837	0.461454	0.685863	1
LINC00430	2816.33	0.1069	0.976925	1
HAX1	2680.49	-0.136945	0.765849	1
MIR548AE2	218.862	-0.127969	0.957986	1
EMC9	3097.42	-0.215759	0.226373	1
MEP1A	1453.03	0.313185	0.286062	1
UGT3A1	842.629	0.125926	0.971448	1
GAS5	5302.74	0.531103	0.307068	1
STX18-IT1	1000.88	0.624132	0.832237	1
MIR30B	204.171	0.122981	0.973273	1
MAPK11	465.881	-0.0581798	0.934209	1
MYSM1	2731.37	0.0361005	0.897225	1
SNORA11G	1111.96	0.307206	0.918924	1
ENTPD5	1495.66	0.239627	0.306569	1
ZNF558	528.597	0.331824	0.606356	1
CMBL	3039.68	-0.0668608	0.87632	1
LOC283922	235.052	-0.351045	0.441333	1
FAM86C1	277.178	0.149607	0.80468	1
DNAJC25	674.754	0.304595	0.454046	1
PDE7A	1558.52	0.122254	0.66737	1
C17orf67	159.554	-0.301366	0.709173	1
MRTO4	3755.2	0.539457	0.579838	1
NHLRC1	1416.53	0.122619	0.595825	1
GNAO1	364.915	-0.561875	0.542646	1
TRPC5	862.895	1.48083	0.425319	1
TNFSF13	340.338	0.43494	0.360861	1
TNFRSF11A	399.579	0.175411	0.709384	1
XAB2	2178.66	-0.203392	0.467538	1
DAGLA	476.7	1.70039	0.0312049	1
TTC19	4680.08	0.176329	0.669763	1
SNORD3A	15.8031	-0.129119	0.821867	1
LINC02482	728.337	-0.128804	0.902383	1
LINC01988	124.385	0.126008	0.973088	1
ZNF624	271.979	0.30072	0.523971	1
NSFL1C	5332.25	-0.0122842	0.979953	1
MIR4313	202.273	0.292719	0.925738	1
CWC25	1183.58	0.095622	0.714964	1
TAAR9	312.363	-0.35565	0.894196	1
CDADC1	917.58	0.0783853	0.721729	1
LINC01116	1123.91	0.0187255	1	1
MIR3127	109.659	-1.82527	0.425546	1
CACHD1	550.244	0.661126	0.066613	1
LOC102723313	40.9353	1.37304	0.191155	1
FLG-AS1	462.636	-1.19712	0.317585	1
TEX101	47.5257	-0.71595	0.804512	1
PANX1	1551.27	1.42873	0.0932015	1
LOC101927045	140.558	-0.20982	0.701259	1
BEAN1-AS1	716.654	0.140646	0.96717	1
CCNA1	1351.04	-0.427166	0.540017	1
FOLR1	76.9275	0.0960056	0.756506	1
FMOD	321.685	0.00378286	0.995439	1
ZRANB1	1596.25	-0.255775	0.698549	1
PARG	2030.74	0.051194	0.805386	1
MIR10396B	607.941	0.000727731	0.999097	1
ZNF473	2868.36	0.164472	0.768019	1
MIR6727	240.672	-0.273367	0.619408	1
BPIFA2	2321.65	1.42631	0.224358	1
FAM133DP	667.308	0.174234	0.673032	1
DSN1	967.472	0.167353	0.821569	1
MANF	10083.5	0.0971781	0.716819	1
BICDL2	1139.21	-1.01145	0.455111	1
ELOA	4468.4	0.17128	0.819878	1
AHI1	880.25	0.23096	0.582231	1
MIR211	4115.36	0.170412	0.958017	1
CAV2	10788.8	0.874727	0.313412	1
MED7	1564.34	0.0330666	0.876141	1
KLF10	6213.46	-0.342043	0.0581429	1
MIR5189	278.722	0.296312	0.923888	1
CHD7	2524.04	0.258228	0.407501	1
CFAP44	417.77	-0.241872	0.562891	1
GAL3ST4	498.344	-0.809259	0.44001	1
GPR1	798.666	-0.376438	0.874608	1
MIR1285-2	2185.9	0.159691	0.961253	1
SMIM35	2457.38	1.25271	0.42249	1
LOC100289580	958.319	-0.405809	0.379099	1
LINC00298	1235.85	0.0513461	0.996206	1
PPP1R42	32.8091	0.533052	0.878204	1
PEAR1	1513.8	-0.412791	0.166082	1
AUTS2	3480.06	-0.275722	0.392445	1
ATP5MG	4862.15	0.146846	0.555114	1
MGA	2435.13	0.338621	0.509177	1
MIR6802	50.7442	0.188463	0.787236	1
CASC4	2180.91	0.459186	0.00576589	0.916121
CTRL	39.0475	0.379281	0.517326	1
NSMAF	2628.49	-0.0846806	0.879647	1
LOC100505715	510.769	-0.35079	0.217893	1
SLCO5A1	404.146	0.106763	0.977467	1
KLHL30	66.1771	-0.463168	0.617486	1
LRRC43	53.6026	-3.64894	0.19384	1
LINC02439	1454.64	-0.127902	0.956657	1
MIR8078	16734	-0.133457	0.954787	1
MAGI1	1166.16	-0.130112	0.711269	1
DNAJC19	756.67	0.249789	0.539462	1
ZNF729	55.587	0.780544	0.814221	1
EDIL3	277.147	1.38886	0.224628	1
TXLNG	3269.28	0.0778454	0.91176	1
CHKB-DT	21.184	-0.642364	0.460025	1
RNA18SN4	9192.83	2.65793	1.44e-09	5.1e-06
RHBDL2	1089.72	0.197616	0.905352	1
H3C1	60.5465	-0.502174	0.584701	1
GPRC5B	284.192	0.500934	0.701406	1
LOC101928489	72.4703	0.0446482	0.929973	1
RPA2	3959.36	0.22772	0.771507	1
LINC01844	1822.39	2.15514	0.326107	1
SNORA54	1250.18	0.1852	0.84561	1
MICA-AS1	68.5796	-0.346306	0.796791	1
STRCP1	26.0732	-0.636082	0.509503	1
RNA5S1	119.857	-0.739918	0.803212	1
ATP6AP1	5444.25	-0.0163679	0.973918	1
CASK	3420.13	0.639436	0.0761779	1
LOC100129291	3485.23	-0.0502985	0.979571	1
DDX19A	2267.72	-0.0188392	0.976901	1
LOC101929460	1024.98	0.0674433	0.989542	1
BRINP1	1881.65	-1.41498	0.211582	1
PDK1	2320.32	-0.103495	0.891188	1
SV2B	1560.32	1.32148	0.678438	1
DBNL	5588.61	-0.366924	0.0091772	0.89611
POLA2	1707.91	0.671723	0.505229	1
LOC102723665	17.3571	0.433338	0.665465	1
SNRPE	2863.74	-0.348963	0.624254	1
MIR5701-1	694.123	-0.0166277	0.990564	1
CA9	2002.48	-0.167793	0.89727	1
CT45A7	1608	0.0247527	1	1
CRYM	2312.78	-0.506162	0.764083	1
FAM66E	552.453	-0.244426	0.86057	1
FAM172BP	79.487	1.98438	0.232517	1
ERI2	1609.41	0.371361	0.0880576	1
EEF1AKMT1	232.312	-0.528374	0.668647	1
SEC22C	2149.47	-0.0243846	0.965749	1
HEATR1	4947.04	0.253386	0.70448	1
ARSG	48.2654	-0.660401	0.321192	1
CDCA3	1027.88	-0.25134	0.787834	1
C2orf66	29.7602	-0.254401	0.711097	1
CDKN2A	444.03	-0.0365846	0.951924	1
KRTAP3-2	1963.16	-1.27139	0.473487	1
PARP11	405.89	0.557525	0.0102707	1
NCAM2	217.94	0.0134818	1	1
PDZD3	488.953	0.429047	0.885911	1
MIR4502	295.7	0.878961	0.50925	1
EDC4	3422.78	-0.216557	0.530146	1
STAP1	36.9986	-0.670217	0.779307	1
OLFM2	151.809	-0.585359	0.605855	1
ERCC8	415.864	1.41409	0.265537	1
PRDM1	1356.01	-0.601176	0.666654	1
RPS6KA5	705.06	0.352292	0.671424	1
RNU4-2	308.004	0.112086	0.976068	1
PDZK1	39.293	0.180557	0.787332	1
MELTF	187.111	0.529618	0.570721	1
FRMPD4	1172.43	0.382889	0.489409	1
LINC00557	50.9634	0.0577997	0.994586	1
LINC01482	387.491	-0.0313591	0.985767	1
ARSB	550.689	0.354474	0.711084	1
MIR5705	473.775	0.0947914	0.980993	1
GORASP1	2514.35	-0.0363702	0.739268	1
CCDC74B	7107.51	-0.562636	0.264093	1
B4GAT1	734.622	-1.56407	0.389503	1
EPHA5	957.245	-0.00418988	0.995729	1
RAD21L1	476.784	0.0417645	1	1
GEMIN2	446.643	0.396925	0.52582	1
LGALS1	11643.8	-0.297691	0.383646	1
SDK1	30.3114	-0.236593	0.821153	1
PURA	2466.26	0.0267145	0.873098	1
CPLANE1	982.465	0.0774036	0.786584	1
BMX	53.6389	0.0463073	0.93997	1
AKAP11	6919.52	0.475414	0.0364901	1
SLC35D2	2303.46	-0.172208	0.564321	1
LINC00550	975.828	0.132082	0.969577	1
GATA6	258.089	1.94675	0.133706	1
CTDSP2	5892.02	0.0405465	0.92684	1
AATF	3112.82	-0.0461897	0.940675	1
HDHD5	1969.03	0.148984	0.81154	1
ZNF202	571.32	0.590409	0.341665	1
F10	224.109	0.174477	0.958485	1
PRORSD1P	35.6748	0.755196	0.26643	1
C11orf45	2695.93	0.100706	0.762127	1
PRF1	637.66	-1.75601	0.363412	1
RNU105B	50.9059	-0.488738	0.871794	1
SNORA114	132.712	0.0348821	1	1
SMCHD1	5727.66	0.376382	0.418938	1
NDUFAF3	2255.27	-0.12517	0.743814	1
ZFP69B	80.323	0.199103	0.89216	1
SNORD105	1128.53	-0.0299091	0.973425	1
CCDC80	1343.34	1.63245	0.338537	1
CCDC88A	2393.43	0.341566	0.625651	1
RNF123	1474.55	-0.24917	0.314567	1
DSCR4	554.594	0.213723	0.946187	1
PDS5B	2483.75	0.337153	0.402351	1
ARHGAP11B	16373.9	-0.0489908	0.927194	1
MIR663A	665.521	0.013035	0.981124	1
RAD51C	3600.14	0.141515	0.867373	1
MIR219A2	1457.88	0.0118028	1	1
LOC101927851	38.4934	-0.0961673	0.970401	1
FAM166C	2562.85	-3.13985	0.286328	1
STK16	1269.69	-0.59321	0.360803	1
UBE2D2	5312.73	-0.234676	0.507259	1
TIPRL	2779.71	0.533622	0.163534	1
MTCP1	2686.98	0.184801	0.423966	1
EIF4E	4753.56	0.185681	0.731696	1
C2orf88	143.141	1.31124	0.140857	1
ST3GAL3	295.2	-0.738136	0.37196	1
GNAQ	4724.99	0.319805	0.200654	1
SLC44A5	90.8211	0.634933	0.842593	1
RASA4CP	562.516	-0.482291	0.52548	1
YBX3P1	153.697	0.191877	0.802163	1
SERPINA4	843.875	-0.08176	0.970323	1
SLC37A4	1052.82	-0.146945	0.853237	1
ZDHHC14	296.019	0.374003	0.6906	1
TNFSF8	1975.52	-0.0686211	0.974067	1
PWWP3A	1207.6	-1.28969	0.288457	1
SCAF1	3868.04	-0.269786	0.43628	1
ISLR2	481.569	-3.38493	0.321744	1
GATA1	2893.15	-0.158693	0.947564	1
KLF1	843.147	1.08792	0.486211	1
LCK	2055.53	-0.500594	0.556897	1
TMOD2	527.726	-0.942463	0.193286	1
SCEL	7859.69	-0.0528734	0.964774	1
MYBPH	59.6919	-1.53086	0.591446	1
TDRD7	567.59	0.782743	0.0420612	1
ACAA1	3331.1	-1.83413	0.169387	1
OR2A7	3302.82	0.235931	0.558732	1
MIR4267	39.1268	0.617888	0.856289	1
LOC389834	1073.94	-0.15292	0.921301	1
LRRK2	1325.58	0.77128	0.544605	1
KLF3	8676.19	0.149373	0.896474	1
DLSTP1	685.214	1.1943	0.244705	1
G2E3	1598.8	0.29164	0.41329	1
NFYC	2063.1	-0.328017	0.298546	1
CX3CL1	1315.6	0.436447	0.553679	1
ZNF678	5140.48	0.489164	0.0425902	1
MED12L	43.0165	0.237255	0.607572	1
SNORD1C	670.397	0.791991	0.106963	1
B4GALNT1	2072.14	-0.234394	0.785254	1
PC	7592.18	0.206784	0.582	1
MIR924	82.4766	-1.35565	0.351167	1
TBC1D10A	3451.58	-0.295351	0.551749	1
PPP1R9B	4803.73	-0.164242	0.278592	1
ZBED3	552.197	-0.0508775	0.938184	1
DSG1	1797.95	-5.26395	0.476229	1
ARHGEF1	3775.5	-0.144428	0.676213	1
LINC00294	2467.43	0.410939	0.609983	1
C1orf159	909.128	-0.0581395	0.756707	1
KRT38	484.841	-0.0980263	0.957014	1
GPR137B	1084.72	0.359532	0.269638	1
ZCCHC2	2899.03	-0.0512257	0.883656	1
SPAG16	621.782	0.429783	0.37461	1
MYCL	3368.48	-0.0126716	0.988084	1
TRIM27	2012.54	0.339615	0.678964	1
RASAL1	286.238	-0.598398	0.744317	1
TMEM248	4598.99	-0.384391	0.37359	1
SEMA3B	521.127	1.10439	0.502633	1
FAM92A1P2	32.582	-0.443582	0.887557	1
LINC02009	688.964	-1.14681	0.375116	1
LMO7	2373.59	-0.297745	0.815676	1
LOC100288748	45.917	0.0800768	0.908472	1
KCNF1	750.139	-0.17334	0.936799	1
SLC17A6	20.5239	0.596371	0.864368	1
TLE1	1468.8	-0.815784	0.0138568	1
MYO15A	31475.5	-1.36285	0.426134	1
PTMA	72067.4	-0.214567	0.636837	1
TTTY3	4017.21	-0.0875127	0.968373	1
SELENOT	3854.75	-0.140878	0.647023	1
CLTB	8679.48	-0.415797	0.310354	1
IRAIN	54.6281	-0.359497	0.314839	1
NCK1	2866.77	0.327199	0.642068	1
PRRT3	100.684	-0.293008	0.536587	1
MST1P2	13009.7	-0.206036	0.803617	1
CD24	39926.9	0.0807973	0.948097	1
LINC00547	122.39	0.244814	0.94043	1
EPHX1	2339.85	0.363822	0.630677	1
NKX3-1	245.141	0.655469	0.70602	1
STX11	3064.94	1.33235	0.3192	1
UBE2L6	1453.39	0.504463	0.396503	1
SNORD38D	20.6239	0.86756	0.536834	1
PGAP2	1307.37	0.726993	0.397691	1
LAMC1-AS1	18.35	-0.465822	0.449994	1
S100A7A	14.1978	1.2798	0.670504	1
MIR6129	85.2798	-0.316221	0.79133	1
THAP2	115.711	-0.159548	0.828338	1
REN	39.8532	1.07312	0.147612	1
CRYBB1	630.685	2.5548	0.361611	1
ERCC2	1495.43	0.114454	0.814205	1
MIR3665	2678.46	-0.156782	0.948131	1
ANK3	954.987	-0.672327	0.375338	1
TMX2	5997.64	-0.0623464	0.85607	1
CTSLP8	54.4317	0.0336581	1	1
TTC1	4154.2	0.0462178	0.894117	1
CRLF1	163.481	-0.0696923	0.964779	1
KDM4A	6687.06	-0.299978	0.473724	1
LINC00607	128.954	-0.102751	0.965871	1
CERS6	6806.57	0.320844	0.27873	1
NAT1	180.204	0.741515	0.0491605	1
ZBTB34	1715.11	0.247199	0.574958	1
ITPR2	2615.53	0.361805	0.445313	1
ZNF8	622.749	0.175237	0.479887	1
CRYAA	335.175	-2.26236	0.344081	1
ZNF501	53.2863	-0.290986	0.539699	1
C1orf198	859.595	0.0459928	0.873909	1
EIF1AY	200.362	-0.106468	0.96418	1
CLCN2	1054.95	0.104847	0.799428	1
NADK2	1110.65	0.650662	0.151193	1
NEURL3	74.9533	3.84774	0.0496171	1
MIR4780	724.622	0.00860114	1	1
TNIP2	1257.39	-0.164438	0.246574	1
DKFZP434A062	5629.87	-0.0706699	0.973378	1
TARDBP	10350.3	-0.0101831	0.974342	1
PAPPA	146.186	1.34397	0.685619	1
PLA1A	130.289	0.527301	0.865336	1
GOLGA8F	1083.05	0.0335797	1	1
TNIK	330.629	1.84385	4.6e-05	0.0304806
TUBGCP3	2153.03	0.170121	0.744272	1
LINC02603	85.6185	0.698128	0.375293	1
NUP210P1	892.004	0.00190493	1	1
NCOR1P1	675.022	-0.116563	0.960236	1
DCTN3	1702.3	-0.386716	0.388839	1
SLC49A4	1505.89	0.666551	0.381117	1
TMIE	2157.76	-0.570448	0.722826	1
ERP44	3207.25	0.0877681	0.783617	1
CACNG8	81.5159	0.688819	0.612654	1
NSFP1	161.73	-0.00217838	0.996761	1
BIRC8	715.249	0.212658	0.946283	1
PLA2G4E	2678.44	-1.85817	0.40852	1
ZCCHC7	790.233	0.0551873	0.86228	1
LOC284240	115.278	-1.62503	0.359624	1
FGF2	335.266	0.307414	0.708026	1
HELB	83.0204	0.570994	0.509269	1
LINC02809	669.842	-2.87723	0.185722	1
OGFOD3	3445.87	0.0809064	0.553061	1
MED1	4924.56	0.0847512	0.853685	1
PRB4	45.8312	0.665177	0.843137	1
NYAP1	126.559	-2.12034	0.00466442	0.600355
LOC100287467	97.1808	0.451976	0.393897	1
LOC102724096	1492.59	-0.0793323	0.970913	1
RBM14	5389.56	0.0134719	0.981681	1
GSDME	2492.95	0.355321	0.619345	1
LOC101929586	904.399	0.0264814	1	1
VPS18	2258.21	-0.110931	0.317672	1
LYSMD4	945.82	-0.221787	0.585933	1
CAPN5	1166.74	-0.884332	0.526718	1
ABHD3	2283.71	-0.0373983	0.769374	1
RFC2	2372.45	0.208196	0.824389	1
MIR4314	36.7226	0.108386	0.980385	1
AGBL2	76.8254	0.598441	0.136563	1
KLLN	318.244	0.212812	0.79683	1
BPHL	743.167	0.0188813	0.954895	1
TTF1	2827.71	1.1692	0.20625	1
DDX60L	513.805	0.630252	0.116898	1
EDDM13	1444.17	-0.883085	0.395375	1
SCAF4	2975.43	-0.0333294	0.952464	1
RAPGEF2	1915.08	0.0742404	0.834681	1
PLEKHA6	1438.58	-0.422611	0.403515	1
OXSM	817.405	0.259085	0.393309	1
TACSTD2	53414.3	0.380804	0.676915	1
ZC3H12C	2048.9	0.748482	0.014028	1
WDR48	2307.61	0.142346	0.262395	1
HAGLROS	1891.77	0.422145	0.886225	1
DHRS3	6028.17	0.890998	0.0539123	1
CLEC3B	1357.69	0.915295	0.66551	1
GALE	2711.57	0.201518	0.588403	1
MIR6804	2469.86	2.36411	0.220135	1
ELAVL1	4897.12	-0.0466528	0.922556	1
EYS	2977.46	0.446903	0.467263	1
ATP5F1E	4528.58	-0.287088	0.0140645	1
NPFFR2	5779.67	2.0657	0.378233	1
GHITM	11515	0.194729	0.295004	1
LINC02626	1491.19	-1.77598	0.353746	1
POLR3A	3272.7	-0.185099	0.628361	1
SLC25A10	3493.8	0.276837	0.597222	1
CCNL1	2774.63	0.285153	0.485875	1
TRIM17	199.503	0.083216	0.89946	1
TLCD2	630.322	-0.581461	0.567691	1
ARHGAP33	122.245	-0.527934	0.464485	1
MIR518D	5638.2	0.0804252	0.985108	1
DNMT1	11035.4	0.0780959	0.913694	1
UBE2V2	3010.48	0.194194	0.645802	1
PRR34-AS1	207.674	-0.592531	0.564113	1
UBR4	24903.2	-0.0652696	0.714351	1
SEPTIN3	18.6217	0.392132	0.721063	1
ANOS1	57.9505	-2.16552	0.0609037	1
MPV17	1987.59	-0.00972511	0.959699	1
FBRSL1	1863.74	-0.222159	0.310015	1
PTPN22	70.9308	0.11882	0.870343	1
ZNF436	2823.97	-0.245469	0.549481	1
MIR3085	1955.92	0.375335	0.899315	1
HMG20A	1728.72	-0.0737373	0.646232	1
CCDC148-AS1	1031.09	0.152604	0.963526	1
EIF4A1	47968.8	-0.0410386	0.956748	1
SHD	27332.9	-1.95176	0.343464	1
SLC26A1	79.3016	0.646177	0.50873	1
TTN-AS1	157.743	-0.407406	0.3688	1
HCG24	66.3431	0.0739569	0.988911	1
VDAC1	16117	-0.0356592	0.944147	1
GPM6B	9872.75	-0.286066	0.505795	1
MIR6502	584.979	-0.182455	0.816362	1
SLC25A12	1453.13	1.2173	0.334938	1
RUFY3	1715.31	0.215214	0.384038	1
EIF4EBP1	3186.13	0.0450248	0.905673	1
ATXN3	1287.63	0.040573	0.859033	1
FBXO30	2289.24	0.156949	0.4593	1
INSIG1	5571.61	-0.0652469	0.911373	1
LINC00205	638.394	-0.207205	0.554414	1
TOMM20	14073.4	0.144678	0.424557	1
CANX	71954.6	-0.0185491	0.95321	1
UGGT1	10945	0.0320597	0.91659	1
ACP3	267.997	-0.214698	0.904145	1
HDAC2	10404.4	0.0106054	0.977533	1
LOC100294145	1413.48	-0.231087	0.707524	1
CHD1L	3884.08	-0.101607	0.798095	1
LRRC4	1444.88	0.279123	0.758732	1
IL16	1183.02	1.31511	0.171627	1
ICE1	5395.42	0.0218587	0.958625	1
AFG3L1P	1502.72	-0.11072	0.83384	1
PCNA	12173.5	0.196496	0.811212	1
PAQR8	298.679	0.0878036	0.890778	1
ZNF850	149.035	0.107772	0.890824	1
SH2B3	2176.07	0.173908	0.849479	1
N4BP2L1	74.1145	1.04817	0.0496399	1
ZNF767P	770.922	-0.433173	0.0169691	1
WDR5B	356.596	-0.263919	0.489513	1
MTARC1	741.434	0.207673	0.829489	1
YME1L1	13540.8	0.0308107	0.854854	1
FNBP1	2070.36	-0.265165	0.620932	1
EPN2-IT1	174.359	-0.267116	0.595916	1
DHRS7B	1098.92	0.0882857	0.748927	1
CPEB2	1640.42	0.0807632	0.925288	1
SDAD1P1	61.3288	0.288854	0.791024	1
BAHCC1	2585.55	0.0908475	0.865981	1
EPB41L3	93.5114	-0.804284	0.804215	1
FABP3	127.706	-1.48453	0.0454839	1
MIR190A	1162.62	0.110534	0.975954	1
IARS1	23510.6	0.0690301	0.85485	1
NLK	759.87	-0.187415	0.677767	1
MYOF	58154	-0.0144572	0.955297	1
FBXO45	2722.18	0.193358	0.479115	1
NUTM2B	98.8612	-0.101787	0.743292	1
POGLUT3	1097.44	0.346814	0.326266	1
FAM157C	35.743	0.0656915	0.936662	1
PMS2P2	57.2794	0.203244	0.539591	1
RAB26	386.356	0.664507	0.549772	1
UBAC1	4335.18	-0.0691372	0.725212	1
NDUFA9	3248.44	0.506029	0.302292	1
RBP7	31.1815	0.827328	0.641428	1
ERAS	6001.39	0.0627443	0.991112	1
CD46	10112.6	0.475736	0.384559	1
CDHR2	374.529	-0.161997	0.778898	1
MED11	645.04	-0.188069	0.444501	1
MIR194-2HG	829.376	-0.940333	0.625302	1
DERPC	1748.05	0.364605	0.681485	1
MIR3202-2	1815.9	0.0715473	0.988081	1
SIPA1L3	3515.26	0.127516	0.825259	1
KRT8P41	1506.32	-2.10006	0.332958	1
DPP8	2926.68	0.305379	0.0238068	1
MORN4	234.012	0.172843	0.652237	1
LINC02653	71.9044	0.116131	0.97682	1
PRNCR1	3219.81	-0.199253	0.587468	1
DDX18	6009.4	0.318826	0.693904	1
CPO	2406.96	0.778687	0.572471	1
ARHGAP11A	4556	0.313435	0.65246	1
ZMYM4-AS1	795.85	3.10508	0.328957	1
SLC25A17	1725.6	0.135453	0.679254	1
CCS	539.538	-0.783134	0.281969	1
MIR9901	103.328	1.43766	0.681245	1
MYLIP	1528.96	0.103588	0.952415	1
HMMR	2771.43	0.131266	0.844601	1
LOC284241	1123.71	-0.112383	0.932556	1
NDUFB7	2069.98	-0.193527	0.394439	1
NEUROG2	33.4592	-1.64198	0.658854	1
KRT83	27.2736	-4.61219	0.247949	1
CANT1	3813.26	-0.658068	0.241086	1
LINC02099	495.951	-0.726708	0.724518	1
TPPP	101.04	-1.19232	0.000246224	0.106163
POC1B	1123.43	0.152783	0.309239	1
WNT9B	94.0748	-0.012038	0.992697	1
BAIAP2-DT	600.009	-0.492372	0.521515	1
SREBF2-AS1	8072.74	-0.148682	0.153397	1
BCAM	14090.4	-0.744092	0.152991	1
TMEM273	1623.19	0.0013841	1	1
MIR300	333.979	0.217395	0.94573	1
CEACAM6	750.233	0.552175	0.61154	1
PDE3B	195.755	2.32851	0.177385	1
LHPP	1859.76	0.188094	0.757648	1
HBS1L	2855.32	0.253375	0.486105	1
ECI2-DT	3183.86	-0.336984	0.59748	1
PSMD4	7731.66	0.0295719	0.929533	1
AHR	5932.89	0.702329	0.121736	1
NTAN1	2294.86	-0.374418	0.0211308	1
TM9SF1	2470.2	0.00573352	0.977539	1
SFTPC	2025.76	1.35881	0.605203	1
OSBPL2	4148.29	-0.378675	0.684757	1
LOC154449	4148.82	0.0276014	1	1
CHCHD2	7884.25	0.0193784	0.936484	1
LINC00260	34.8165	-0.539823	0.680677	1
TAF1A-AS1	2904.33	0.00804717	0.990568	1
IMPAD1	6217.02	0.13212	0.578177	1
POM121L10P	34.9505	0.33934	0.60157	1
IPCEF1	17.9933	0.83245	0.462009	1
SNORA70G	42.336	0.817671	0.316318	1
TTC32	133.504	0.660623	0.303111	1
OR5M1	1774.05	0.151348	0.963736	1
NAPRT	3415.77	0.818492	0.579436	1
CRACR2B	45.5774	0.0770683	0.853835	1
SIX6	6956.63	0.483099	0.868894	1
H1-0	15127.3	0.439466	0.593918	1
TMEM121	2938.56	3.66936	0.150821	1
EIF4EBP2	6725.79	0.0931796	0.833024	1
MIR494	766.35	0.114308	0.974936	1
FBXO31	1411.46	-0.119976	0.721319	1
PPCDC	358.561	0.200066	0.706783	1
FAM53B-AS1	778.327	3.59909	0.316221	1
TSR3	1511.26	-0.224873	0.644028	1
PMP22	23.3376	-1.01275	0.561411	1
ATP11AUN	2121.22	-1.8353	0.403097	1
UBE2E1	3139.05	0.252442	0.221636	1
CCR8	2391.87	0.0194979	1	1
ARFGEF2	4900.17	0.0542501	0.790268	1
HOXA11	503.766	-0.0584754	0.977403	1
YDJC	2192.62	0.0446822	0.939308	1
SUPT4H1	2034.83	0.167295	0.637055	1
PPIAL4A	1435.16	0.031277	0.976422	1
RHEB	2828.85	0.253227	0.459637	1
SNORD18C	874.218	0.813446	0.159	1
FUCA2	1572.49	0.238471	0.440493	1
NAGPA	416.794	0.0677404	0.894928	1
MIR602	1936.72	-0.0353378	0.984261	1
GDI1	3895.13	-0.218098	0.502849	1
DEDD	1716.47	-0.124784	0.375423	1
LINC01436	221.949	0.594524	0.84475	1
PGLYRP4	536.416	-2.59092	0.299438	1
PRUNE2	1092.61	-0.404128	0.410376	1
STMP1	2599.04	-0.0332761	0.838189	1
GMNN	1631.27	-0.481581	0.685663	1
PLCZ1	1874.61	-0.904907	0.598655	1
ATP13A1	2695.16	0.0861752	0.85962	1
CNTN4-AS2	1212.65	0.168905	0.958701	1
ABCA2	2167.66	-0.00568736	0.989276	1
LINC01857	313.958	2.4995	0.399866	1
BMP2	641.629	0.388882	0.258043	1
LOC441179	1774.21	-1.32198	0.452266	1
RRAGA	10277.8	-0.0940146	0.395962	1
DAB2IP	10609	-0.316953	0.369936	1
FSHR	119.2	0.116862	0.975733	1
CCT6P1	1090.75	0.414822	0.334003	1
SLC9A6	1975.95	-0.202739	0.363407	1
JPH1	516.783	0.733028	0.537992	1
SNORD166	258.502	0.0324897	1	1
ZNF500	691.001	-0.258509	0.392507	1
IRF2BP1	766.852	-0.191278	0.400945	1
LOC105376114	77.0563	-0.374388	0.251721	1
TNPO2	8509.65	-0.221043	0.432541	1
CCNB2	3986.89	-0.153911	0.756138	1
SNHG32	3183.82	-0.187208	0.520163	1
ST3GAL1	4187.68	1.25812	0.0457364	1
LINC01516	586.78	-0.515051	0.850004	1
ATP5MD	2518.01	0.255247	0.257369	1
LOC100499194	1300.97	1.45939	0.448171	1
CENPA	733.618	-0.35977	0.704894	1
CDH18	411.09	-0.998501	0.612026	1
SNORA44	19.8813	0.266995	0.749765	1
NDUFA10	5229.3	0.0272394	0.848406	1
H2AC7	2676.13	1.43694	0.291621	1
CHFR	1581.05	-0.610581	0.385768	1
ATXN2-AS	946.321	0.487293	0.475163	1
CLBA1	301.054	-0.86542	0.404254	1
POP4	1823.75	0.0212725	0.949565	1
LOC100129697	873.668	-0.0286277	0.986491	1
GSTCD	1527.12	0.386994	0.565117	1
LOC101927164	821.743	-0.261579	0.898705	1
MTIF3	977.538	-0.114013	0.707817	1
GAGE2D	602.563	0.0429109	1	1
WASF3	1171.33	0.0137693	0.948695	1
AP5M1	4454.56	0.0723622	0.831478	1
SLC9A3	1525.36	-0.744926	0.0929642	1
DHRS13	736.893	0.677644	0.00844415	0.871664
MIR3654	256.576	-0.195987	0.178723	1
CASP3	3813.9	0.499411	0.0153586	1
HMOX1	510.372	-0.561512	0.66499	1
MTRF1	913.161	0.109421	0.686427	1
RASSF1	1477.49	-0.359173	0.167716	1
CENPS	831.145	-0.00697713	0.987242	1
LBX1	53.5338	-0.20201	0.942221	1
TMED10P1	90.5524	0.418741	0.335616	1
OR10H2	705.137	0.0247183	1	1
MSL3	1191.39	0.276434	0.430473	1
CEP72	1269.79	0.0533049	0.910561	1
MIR6770-2	2635.93	-0.325119	0.83706	1
FBXO2	1929.53	-0.020357	0.979647	1
ERGIC1	5025.53	-0.408713	0.140725	1
ZNF331	1762.77	0.926251	0.390458	1
IL1RL1	67.6495	3.03982	0.0259863	1
FOXD3-AS1	1293.85	0.405868	0.891019	1
RORC	62.9922	-0.37067	0.905169	1
DUSP16	11581.8	-0.167595	0.802438	1
HYKK	129.243	-0.201512	0.610325	1
DSTN	16152.5	-0.336838	0.512291	1
SNORA24	41.354	0.0540876	0.95928	1
SNORD3I	1364.51	-0.00551406	0.995027	1
MROH1	1989.35	-0.558132	0.205339	1
HLA-DPA1	41.9675	-0.745907	0.570049	1
FAM21EP	295.257	0.561112	0.187347	1
H2BC6	195.346	0.594273	0.42111	1
B4GALT6	523.175	0.787398	0.521449	1
ZNF680	254.513	0.4801	0.183378	1
ADM5	77.5629	0.219708	0.851237	1
SNORD116-18	1176.16	-0.179793	0.864046	1
SIGLEC6	2286.9	0.0663169	0.989861	1
ACTR10	1747.22	-0.114463	0.621727	1
XPC	2988.04	-0.896093	0.319806	1
IL13	1054.92	0.00481952	1	1
NDUFV2-AS1	16.5567	-0.598237	0.595074	1
ZNF410	1889.98	-0.0892154	0.587334	1
TNFRSF13C	135.591	-0.71749	0.391081	1
MORN2	2156.6	-0.316511	0.240399	1
CLDN19	5641.42	0.847073	0.650262	1
KIF23	5279.99	-0.0788148	0.899345	1
SRSF3	11837.4	-0.845558	0.515519	1
MAP2K4	3208.35	-0.107885	0.373595	1
ZNF385B	304.495	-4.11707	0.132199	1
FAM86C2P	88.3632	0.618423	0.165579	1
AGAP6	265.451	-1.09666	0.0734976	1
DRC7	1039.26	0.0968857	0.980116	1
ARL4D	2618.66	-0.66677	0.304902	1
NANOS1	687.412	-0.791719	0.297602	1
OTUD3	698.087	-0.0670811	0.828721	1
SNORA47	269.997	-0.0433168	0.973805	1
ZNF320	579.221	-0.245679	0.665647	1
GTPBP8	787.718	0.589325	0.0895262	1
[truncated: 19,190 more rows]
